# Supplementary material for: 2-(2-Thien­yl)-4,5-dihydro-1H-imidazole
Source: Acta Crystallogr Sect E Struct Rep Online. 2009 Jan 14;65(Pt 2):o301. doi: 10.1107/S1600536809001068 (PMC2968200; doi:10.1107/S1600536809001068)
Supplement: Supplementary file 2 [file e-65-0o301-Isup2.hkl]

# 
# h,k,l, Fc-squared, Fo-squared, sigma(Fo-squared) and status flag 
# 
data_I
_shelx_title '  timm in P2(1)/c   (100K)' 
_shelx_refln_list_code          4 
_shelx_F_calc_maximum      109.36 
_exptl_crystal_F_000       320.00 
_reflns_d_resolution_high  0.6196 
 
loop_ 
 _symmetry_equiv_pos_as_xyz 
 'x, y, z' 
 '-x, y+1/2, -z+1/2' 
 '-x, -y, -z' 
 'x, -y-1/2, z-1/2' 
 
_cell_length_a     6.1321 
_cell_length_b    11.5663 
_cell_length_c    10.0098 
_cell_angle_alpha  90.000 
_cell_angle_beta   90.154 
_cell_angle_gamma  90.000 
 
_shelx_F_squared_multiplier     1.000 
 
loop_ 
 _refln_index_h 
 _refln_index_k 
 _refln_index_l 
 _refln_F_squared_calc 
 _refln_F_squared_meas 
 _refln_F_squared_sigma 
 _refln_observed_status 
   1   0   0      565.00      566.05      5.05 o 
   2   0   0     3896.12     3963.84     36.95 o 
   3   0   0      292.36      275.59      2.71 o 
   4   0   0      245.55      320.70      2.32 o 
   5   0   0      237.41      238.17      1.86 o 
   6   0   0       34.83       36.59      0.83 o 
   7   0   0        2.69        3.82      0.54 o 
   8   0   0        4.63        5.38      0.65 o 
   9   0   0        9.33        8.27      0.86 o 
   1   1   0      919.97      996.74      7.17 o 
   2   1   0       64.52       61.79      0.59 o 
   3   1   0     1614.23     1738.81     11.42 o 
   4   1   0       34.06       40.45      0.35 o 
   5   1   0      721.62      714.12      3.35 o 
   6   1   0       46.65       45.22      0.66 o 
   7   1   0      481.62      456.93      4.31 o 
   8   1   0       43.09       45.29      1.02 o 
   9   1   0       43.00       45.82      1.09 o 
   0   2   0     2701.63     2787.52     25.15 o 
   1   2   0     2768.41     2926.14     16.93 o 
   2   2   0      444.98      457.43      4.12 o 
   3   2   0       52.56       51.60      0.65 o 
   4   2   0       52.38       51.48      0.40 o 
   5   2   0      242.77      247.25      1.35 o 
   6   2   0       44.26       38.07      0.67 o 
   7   2   0        1.03        1.61      0.32 o 
   8   2   0       29.51       28.26      0.83 o 
   9   2   0       10.06       10.71      0.67 o 
   1   3   0     2694.34     2774.41     17.63 o 
   2   3   0     1467.65     1622.75      9.84 o 
   3   3   0      495.96      549.99      2.98 o 
   4   3   0      393.41      403.18      1.88 o 
   5   3   0      272.29      277.15      1.50 o 
   6   3   0       79.98       75.61      1.26 o 
   7   3   0       36.38       36.20      0.85 o 
   8   3   0       61.08       60.63      1.29 o 
   9   3   0        1.04        1.01      0.41 o 
   0   4   0     2812.50     2888.27     25.85 o 
   1   4   0     2608.53     2679.19     16.39 o 
   2   4   0      746.60      692.92      4.26 o 
   3   4   0     1026.55     1059.90      5.14 o 
   4   4   0       80.15       65.30      0.53 o 
   5   4   0      124.59      114.15      0.83 o 
   6   4   0       17.79       24.40      0.54 o 
   7   4   0        1.63        3.42      0.64 o 
   8   4   0        1.58        1.90      0.39 o 
   9   4   0       18.12       17.33      0.76 o 
   1   5   0      147.98      164.50      1.24 o 
   2   5   0     4469.87     4821.12     25.55 o 
   3   5   0      623.68      635.22      2.83 o 
   4   5   0      213.14      219.38      1.16 o 
   5   5   0      554.09      516.72      2.60 o 
   6   5   0        8.95       10.35      0.38 o 
   7   5   0      143.17      146.16      1.86 o 
   8   5   0      200.15      207.63      2.47 o 
   9   5   0        5.08        5.32      0.53 o 
   0   6   0      715.66      709.45      5.78 o 
   1   6   0      325.91      316.58      2.27 o 
   2   6   0      218.03      221.42      1.19 o 
   3   6   0       12.94        9.57      0.19 o 
   4   6   0      349.83      325.66      1.65 o 
   5   6   0      148.06      133.59      1.06 o 
   6   6   0       57.32       60.37      0.91 o 
   7   6   0       48.88       48.27      0.99 o 
   8   6   0       29.68       30.95      0.87 o 
   9   6   0        0.00        0.26      0.48 o 
   1   7   0        4.47        8.86      0.22 o 
   2   7   0      291.44      296.41      1.52 o 
   3   7   0       12.85       25.55      1.05 o 
   4   7   0      506.32      473.44      2.45 o 
   5   7   0       10.74        7.95      0.34 o 
   6   7   0        0.27        0.63      0.23 o 
   7   7   0       39.54       38.10      0.90 o 
   8   7   0       43.11       43.27      1.02 o 
   9   7   0        6.45        5.71      0.56 o 
   0   8   0      142.81      135.94      1.28 o 
   1   8   0      178.36      158.84      0.99 o 
   2   8   0       78.28       71.36      0.55 o 
   3   8   0     1624.96     1626.65      7.67 o 
   4   8   0        1.90        1.78      0.18 o 
   5   8   0       45.23       43.14      0.81 o 
   6   8   0       10.34       11.84      0.47 o 
   7   8   0      178.08      186.01      2.25 o 
   8   8   0       67.03       73.76      1.40 o 
   1   9   0       26.73       28.45      0.37 o 
   2   9   0      464.67      481.41      2.42 o 
   3   9   0       19.27       19.69      0.45 o 
   4   9   0      815.92      783.30      5.47 o 
   5   9   0       96.27      102.78      1.36 o 
   6   9   0      292.95      292.52      2.69 o 
   7   9   0       18.91       18.12      0.65 o 
   8   9   0       55.84       62.10      1.44 o 
   0  10   0      608.76      629.50      5.21 o 
   1  10   0     1248.02     1219.72      6.58 o 
   2  10   0       81.38       86.30      0.81 o 
   3  10   0      613.91      562.53      3.69 o 
   4  10   0        0.93        2.71      0.69 o 
   5  10   0        0.25        0.62      0.27 o 
   6  10   0      116.25      118.58      1.59 o 
   7  10   0       34.53       37.87      0.96 o 
   8  10   0       77.32       73.75      1.68 o 
   1  11   0        4.33        5.66      0.31 o 
   2  11   0       41.79       40.64      0.66 o 
   3  11   0       46.89       48.48      0.83 o 
   4  11   0       55.18       63.53      1.12 o 
   5  11   0       43.74       44.94      0.98 o 
   6  11   0      234.12      249.61      2.86 o 
   7  11   0        0.06        0.29      0.40 o 
   0  12   0      657.84      631.60      9.53 o 
   1  12   0        5.40        6.03      0.44 o 
   2  12   0      257.43      231.81      2.55 o 
   3  12   0        1.13        3.10      0.33 o 
   4  12   0       21.71       22.58      0.71 o 
   5  12   0       10.40       11.26      0.67 o 
   6  12   0      105.78      102.16      1.63 o 
   7  12   0        0.40        0.46      0.43 o 
   1  13   0       71.45       76.62      1.36 o 
   2  13   0       16.27       15.94      0.62 o 
   3  13   0       43.51       44.83      0.99 o 
   4  13   0       25.68       29.34      1.11 o 
   5  13   0      513.58      525.41      5.08 o 
   6  13   0        6.41        6.84      0.57 o 
   7  13   0       39.01       39.31      1.13 o 
   0  14   0      190.96      188.79      3.84 o 
   1  14   0      140.56      144.54      2.08 o 
   2  14   0      251.49      245.79      3.02 o 
   3  14   0      179.07      184.13      2.49 o 
   4  14   0      103.40      104.38      1.83 o 
   5  14   0        3.96        4.40      0.61 o 
   6  14   0        2.74        3.86      0.81 o 
   1  15   0        0.00        1.28      0.40 o 
   2  15   0       13.53       15.48      0.73 o 
   3  15   0       69.29       64.65      1.38 o 
   4  15   0       21.26       27.28      2.01 o 
   5  15   0       50.72       53.46      1.45 o 
   0  16   0      278.79      276.66      4.45 o 
   1  16   0        0.16        0.85      0.40 o 
   2  16   0        0.07        0.24      0.39 o 
   3  16   0       13.27       15.05      0.95 o 
   4  16   0      118.29      122.27      2.47 o 
   5  16   0        3.15        1.89      0.61 o 
   1  17   0       28.32       27.30      1.02 o 
   2  17   0       63.04       64.82      1.55 o 
   3  17   0       93.27       98.84      2.71 o 
   4  17   0        5.55        6.19      0.75 o 
   0  18   0      108.00      114.24      3.26 o 
   1  18   0        0.05        1.50      0.53 o 
   2  18   0       64.39       72.12      1.65 o 
  -9   1   1        4.39        5.87      0.51 o 
  -8   1   1       12.86       13.93      0.64 o 
  -7   1   1        5.82        9.12      0.50 o 
  -6   1   1       24.51       59.49      0.85 o 
  -5   1   1       29.79       37.07      0.41 o 
  -4   1   1       30.08       63.13      0.94 o 
  -3   1   1      192.95      197.42      1.29 o 
  -2   1   1      995.31      973.07      5.59 o 
  -1   1   1      235.51      276.62      1.68 o 
   0   1   1      122.92      116.31      0.85 o 
   1   1   1     1147.94     1130.78      6.57 o 
   2   1   1       41.74       86.93      1.28 o 
   3   1   1      250.41      231.94      1.78 o 
   4   1   1      725.90      700.24      3.84 o 
   5   1   1       76.01       75.69      0.65 o 
   6   1   1      826.11      777.26      4.57 o 
   7   1   1      114.87      108.35      1.33 o 
   8   1   1       27.57       24.27      0.76 o 
   9   1   1        3.91        4.34      0.48 o 
  -9   2   1       21.50       29.72      0.87 o 
  -8   2   1      131.40      133.53      1.81 o 
  -7   2   1      245.33      251.47      2.41 o 
  -6   2   1      462.66      446.06      3.00 o 
  -5   2   1      246.38      236.85      1.36 o 
  -4   2   1      445.08      425.60      2.06 o 
  -3   2   1       31.79       37.73      0.64 o 
  -2   2   1      304.13      290.92      1.91 o 
  -1   2   1    11959.10    11307.60     81.27 o 
   0   2   1      439.05      500.58      2.68 o 
   1   2   1    10784.30    10562.35    102.35 o 
   2   2   1      187.21      194.42      1.39 o 
   3   2   1      455.57      500.56      2.74 o 
   4   2   1       17.88       32.90      0.54 o 
   5   2   1      458.13      472.03      2.46 o 
   6   2   1      210.38      213.23      1.61 o 
   7   2   1       82.02       82.47      1.13 o 
   8   2   1      186.19      185.90      2.29 o 
   9   2   1      162.15      165.92      2.39 o 
  -9   3   1       10.08       11.75      0.63 o 
  -8   3   1       49.86       50.42      1.30 o 
  -7   3   1       15.32       16.23      0.51 o 
  -6   3   1       18.47       43.83      1.11 o 
  -5   3   1      262.09      249.18      1.46 o 
  -4   3   1        0.94       64.61      1.48 o 
  -3   3   1      107.65      133.49      0.93 o 
  -2   3   1      126.58      343.02      4.89 o 
  -1   3   1      120.73      392.77      6.87 o 
   0   3   1      565.29      532.93      3.16 o 
   1   3   1     6170.71     5974.41     40.76 o 
   2   3   1     4408.47     4447.08     31.14 o 
   3   3   1      867.81      839.96      4.14 o 
   4   3   1     1719.06     1667.50      7.05 o 
   5   3   1        0.16       10.27      0.41 o 
   6   3   1      761.99      693.19      4.28 o 
   7   3   1       26.80       28.10      0.70 o 
   8   3   1       36.47       37.50      0.92 o 
   9   3   1        9.59       11.23      0.83 o 
  -9   4   1        0.40        7.35      0.76 o 
  -8   4   1       20.30       21.75      0.73 o 
  -7   4   1       47.47       52.20      0.90 o 
  -6   4   1      177.17      169.93      1.44 o 
  -5   4   1      217.25      196.86      1.31 o 
  -4   4   1      250.90      246.16      1.23 o 
  -3   4   1       79.16       69.37      0.54 o 
  -2   4   1       16.80       49.31      0.96 o 
  -1   4   1      555.66      559.78      3.60 o 
   0   4   1     1221.92     1357.19      8.34 o 
   1   4   1      544.82      589.23      3.72 o 
   2   4   1      457.35      489.85      2.77 o 
   3   4   1      144.35      134.86      0.85 o 
   4   4   1       46.12       51.93      0.42 o 
   5   4   1       87.09       77.22      0.70 o 
   6   4   1       42.21       46.51      0.67 o 
   7   4   1       72.13       72.92      1.14 o 
   8   4   1       22.21       20.01      0.77 o 
   9   4   1      223.35      219.28      2.78 o 
  -9   5   1        5.75        5.29      0.56 o 
  -8   5   1        1.79        3.30      0.43 o 
  -7   5   1        9.47        9.67      0.48 o 
  -6   5   1        5.28        2.62      0.24 o 
  -5   5   1       59.60       65.54      0.86 o 
  -4   5   1       11.40       13.13      0.23 o 
  -3   5   1      396.33      480.59      2.42 o 
  -2   5   1     1006.57     1081.31      5.46 o 
  -1   5   1      102.68      132.29      0.99 o 
   0   5   1        0.95        1.28      0.10 o 
   1   5   1      364.18      340.02      2.14 o 
   2   5   1      443.21      536.37      2.64 o 
   3   5   1     1053.09     1069.42      4.73 o 
   4   5   1       20.81       16.33      0.27 o 
   5   5   1      268.56      232.16      1.64 o 
   6   5   1        2.06        3.24      0.29 o 
   7   5   1        4.20        3.70      0.42 o 
   8   5   1       46.03       46.84      1.02 o 
   9   5   1        9.41        9.14      0.62 o 
  -9   6   1      118.49      123.41      1.95 o 
  -8   6   1       77.29       98.51      1.79 o 
  -7   6   1      119.98      119.99      1.56 o 
  -6   6   1       73.12       84.89      1.01 o 
  -5   6   1      184.88      179.25      1.41 o 
  -4   6   1      597.37      564.20      2.77 o 
  -3   6   1      261.18      236.05      1.29 o 
  -2   6   1      669.92      694.82      4.40 o 
  -1   6   1       18.81       21.65      0.30 o 
   0   6   1      123.07      111.26      0.79 o 
   1   6   1       73.79       84.88      0.59 o 
   2   6   1     1146.45     1209.28      5.50 o 
   3   6   1       15.34       31.86      0.35 o 
   4   6   1      292.42      291.55      1.59 o 
   5   6   1       47.04       44.06      0.55 o 
   6   6   1      299.67      305.39      2.29 o 
   7   6   1       16.71       19.53      0.64 o 
   8   6   1      409.34      408.66      4.07 o 
   9   6   1        4.08        7.66      0.58 o 
  -9   7   1       30.18       33.66      1.00 o 
  -8   7   1        2.08        1.43      0.40 o 
  -7   7   1       10.45       14.73      0.62 o 
  -6   7   1        0.16        4.11      0.30 o 
  -5   7   1       18.17       37.50      0.65 o 
  -4   7   1       32.05       53.52      0.75 o 
  -3   7   1      102.43      244.74      3.12 o 
  -2   7   1      578.51      571.99      3.86 o 
  -1   7   1       56.05      166.38      2.31 o 
   0   7   1      496.77      487.22      2.64 o 
   1   7   1     2236.82     2216.56     10.23 o 
   2   7   1      481.30      481.13      2.27 o 
   3   7   1     2879.48     2884.81     12.19 o 
   4   7   1      599.21      549.82      3.11 o 
   5   7   1      318.90      298.21      2.01 o 
   6   7   1      104.39      104.44      1.22 o 
   7   7   1       87.47       92.69      1.33 o 
   8   7   1        7.93        7.18      0.53 o 
   9   7   1       59.12       61.52      1.28 o 
  -8   8   1       43.37       40.72      1.05 o 
  -7   8   1      131.03      125.71      1.75 o 
  -6   8   1       77.08       75.25      1.03 o 
  -5   8   1      292.71      279.91      2.07 o 
  -4   8   1       85.07       69.12      0.76 o 
  -3   8   1      107.57      112.22      0.84 o 
  -2   8   1      401.10      373.68      2.02 o 
  -1   8   1      163.37      163.35      1.01 o 
   0   8   1      898.86      887.49      4.58 o 
   1   8   1       40.14       44.50      0.43 o 
   2   8   1      164.11      166.27      0.99 o 
   3   8   1       59.28       74.55      0.63 o 
   4   8   1       16.35       30.44      0.53 o 
   5   8   1       28.71       36.15      1.08 o 
   6   8   1       61.87       65.21      1.16 o 
   7   8   1       12.36       19.24      0.65 o 
   8   8   1       45.51       51.44      1.15 o 
  -8   9   1        0.69        1.35      0.43 o 
  -7   9   1       30.12       36.84      0.92 o 
  -6   9   1        5.61        6.29      0.41 o 
  -5   9   1       24.30       23.97      0.71 o 
  -4   9   1       21.97       30.72      0.65 o 
  -3   9   1      142.51      128.54      1.10 o 
  -2   9   1      202.32      195.26      1.34 o 
  -1   9   1        7.55       10.74      0.24 o 
   0   9   1      142.56      145.58      0.98 o 
   1   9   1        4.24        6.45      0.24 o 
   2   9   1       42.72       53.53      0.53 o 
   3   9   1       67.75       56.25      0.61 o 
   4   9   1       76.45       84.81      0.94 o 
   5   9   1       33.08       37.76      0.69 o 
   6   9   1       24.78       22.24      0.66 o 
   7   9   1      193.38      191.00      2.49 o 
   8   9   1       10.02       10.94      0.70 o 
  -8  10   1       27.71       31.35      1.03 o 
  -7  10   1       28.58       29.36      0.91 o 
  -6  10   1        0.24        9.83      0.72 o 
  -5  10   1        4.85       10.11      0.48 o 
  -4  10   1      237.18      248.44      2.31 o 
  -3  10   1       23.41       17.88      0.46 o 
  -2  10   1      125.47      121.15      1.12 o 
  -1  10   1      211.25      198.75      1.47 o 
   0  10   1       62.62       68.24      0.71 o 
   1  10   1      178.20      175.50      1.26 o 
   2  10   1      129.43      125.12      1.05 o 
   3  10   1        0.35        2.15      0.23 o 
   4  10   1       72.50       83.03      1.19 o 
   5  10   1      126.93      124.47      1.48 o 
   6  10   1      249.06      254.80      2.64 o 
   7  10   1        4.36        3.67      0.46 o 
   8  10   1       94.94       97.92      1.80 o 
  -7  11   1        0.48        1.95      0.54 o 
  -6  11   1        1.35        6.40      0.56 o 
  -5  11   1       22.91       33.64      1.02 o 
  -4  11   1        0.01       15.42      0.63 o 
  -3  11   1       27.61       40.20      0.77 o 
  -2  11   1      374.18      358.95      2.96 o 
  -1  11   1      276.13      264.43      2.22 o 
   0  11   1      104.31      100.41      1.17 o 
   1  11   1      166.11      167.84      1.39 o 
   2  11   1        7.23       25.66      0.85 o 
   3  11   1      366.86      338.22      2.52 o 
   4  11   1      379.79      361.08      4.99 o 
   5  11   1      354.34      344.44      3.27 o 
   6  11   1      165.19      167.68      2.32 o 
   7  11   1       49.80       50.74      1.09 o 
  -7  12   1      149.24      141.25      2.29 o 
  -6  12   1        2.87       10.56      0.90 o 
  -5  12   1       98.08       99.23      1.54 o 
  -4  12   1      275.61      269.10      2.93 o 
  -3  12   1       35.46       37.47      0.79 o 
  -2  12   1      578.36      537.45      4.24 o 
  -1  12   1      158.34      155.89      1.82 o 
   0  12   1      130.35      129.20      1.59 o 
   1  12   1      152.07      151.60      1.67 o 
   2  12   1      139.28      147.75      1.57 o 
   3  12   1       27.51       30.50      0.74 o 
   4  12   1        3.89       14.58      1.00 o 
   5  12   1      103.97       98.03      1.53 o 
   6  12   1      221.26      220.51      2.64 o 
   7  12   1        3.67        9.86      0.67 o 
  -7  13   1        8.21       12.10      0.75 o 
  -6  13   1       22.06       17.76      0.83 o 
  -5  13   1       17.50       30.60      0.87 o 
  -4  13   1        3.77        3.14      0.41 o 
  -3  13   1       29.69       31.96      0.83 o 
  -2  13   1       42.44       42.58      0.98 o 
  -1  13   1      113.37      108.75      1.54 o 
   0  13   1      112.83      113.64      1.58 o 
   1  13   1       10.70       17.74      0.64 o 
   2  13   1       86.96       82.63      1.33 o 
   3  13   1      107.47      109.34      1.69 o 
   4  13   1        7.25        6.78      0.56 o 
   5  13   1      223.95      234.49      3.09 o 
   6  13   1       28.09       24.50      1.16 o 
   7  13   1       43.56       42.96      1.38 o 
  -6  14   1        8.89       10.22      0.72 o 
  -5  14   1       31.65       34.12      0.94 o 
  -4  14   1       28.52       26.48      0.83 o 
  -3  14   1        0.01        0.35      0.37 o 
  -2  14   1       17.92       17.84      0.76 o 
  -1  14   1      230.88      229.69      3.12 o 
   0  14   1       25.77       26.37      0.78 o 
   1  14   1      228.69      216.61      2.73 o 
   2  14   1        0.00        0.59      0.36 o 
   3  14   1        4.21        5.80      0.52 o 
   4  14   1       69.77       64.35      1.52 o 
   5  14   1       91.21       90.16      1.85 o 
   6  14   1       11.66       13.00      0.96 o 
  -5  15   1       34.44       33.13      1.24 o 
  -4  15   1       48.34       60.53      2.27 o 
  -3  15   1        6.68        7.86      0.66 o 
  -2  15   1       45.69       48.04      1.60 o 
  -1  15   1        3.79        8.94      0.56 o 
   0  15   1       24.53       26.14      0.87 o 
   1  15   1      100.64      101.57      1.72 o 
   2  15   1        7.29       11.38      0.66 o 
   3  15   1       73.75       75.12      1.49 o 
   4  15   1      329.14      333.45      5.89 o 
   5  15   1        2.04        1.95      0.57 o 
  -5  16   1       66.93       67.87      1.76 o 
  -4  16   1       97.21       98.62      2.18 o 
  -3  16   1      151.74      157.72      2.87 o 
  -2  16   1       71.18       69.42      1.43 o 
  -1  16   1       28.58       29.62      1.01 o 
   0  16   1        4.76        8.02      0.61 o 
   1  16   1       25.10       25.91      1.17 o 
   2  16   1        1.12        3.28      0.50 o 
   3  16   1       79.37       80.87      1.70 o 
   4  16   1        1.75        5.60      0.71 o 
   5  16   1        0.15        2.09      0.59 o 
  -4  17   1       44.03       49.96      1.51 o 
  -3  17   1       36.67       39.61      1.35 o 
  -2  17   1       23.97       29.25      1.05 o 
  -1  17   1       35.32       37.39      2.45 o 
   0  17   1       67.41       70.44      2.48 o 
   1  17   1       74.31       69.99      1.60 o 
   2  17   1       64.15       62.73      1.51 o 
   3  17   1       75.71       78.27      1.70 o 
   4  17   1      151.23      147.91      4.11 o 
  -2  18   1       15.60       18.40      1.00 o 
  -1  18   1        8.64        9.37      0.72 o 
   0  18   1        0.04        0.56      0.55 o 
   1  18   1        5.33        5.64      0.63 o 
   2  18   1        5.81        5.31      0.63 o 
  -9   0   2       67.72       67.50      1.69 o 
  -8   0   2      121.26      128.58      2.31 o 
  -7   0   2      138.54      157.05      2.02 o 
  -6   0   2      806.34      769.34      6.16 o 
  -5   0   2       90.15      108.41      1.22 o 
  -4   0   2       32.67      169.36      3.12 o 
  -3   0   2       13.25       31.33      0.70 o 
  -2   0   2      300.28      364.44      2.77 o 
  -1   0   2      245.05      190.49      2.14 o 
   0   0   2     6529.51     5929.94     73.49 o 
   1   0   2      365.21      316.84      3.40 o 
   2   0   2      751.21      662.66      6.72 o 
   3   0   2      393.07      383.67      3.32 o 
   4   0   2     3075.82     3047.01     18.61 o 
   5   0   2      514.47      494.03      3.68 o 
   6   0   2      266.31      278.89      2.56 o 
   7   0   2      777.39      713.66      7.62 o 
   8   0   2       82.58       82.31      2.59 o 
   9   0   2       24.72       29.35      1.26 o 
  -9   1   2       10.56       12.03      0.56 o 
  -8   1   2       49.07       47.20      0.90 o 
  -7   1   2       78.69       82.24      0.95 o 
  -6   1   2       78.34       79.39      0.83 o 
  -5   1   2     1060.44     1037.07      5.27 o 
  -4   1   2      504.83      464.29      2.30 o 
  -3   1   2      939.89      947.65      4.65 o 
  -2   1   2      639.58      601.30      3.16 o 
  -1   1   2       85.93       83.79      0.61 o 
   0   1   2     1472.17     1529.04      9.39 o 
   1   1   2      684.79      619.90      3.93 o 
   2   1   2      390.30      434.59      3.01 o 
   3   1   2      466.78      488.78      2.69 o 
   4   1   2        8.70       29.39      0.53 o 
   5   1   2      277.18      297.40      1.76 o 
   6   1   2        5.63        7.55      0.25 o 
   7   1   2       82.48       76.11      1.07 o 
   8   1   2        4.65        5.54      0.40 o 
   9   1   2       44.85       45.18      1.01 o 
  -9   2   2        5.98        5.80      0.51 o 
  -8   2   2       37.04       43.62      0.97 o 
  -7   2   2       12.29       12.80      0.40 o 
  -6   2   2      146.01      139.41      1.13 o 
  -5   2   2       11.22       13.65      0.29 o 
  -4   2   2       31.40       33.18      0.33 o 
  -3   2   2       43.84       45.41      0.39 o 
  -2   2   2      254.04      303.87      1.90 o 
  -1   2   2      159.20      204.11      1.36 o 
   0   2   2      128.45      133.65      0.88 o 
   1   2   2     1410.47     1437.31      8.28 o 
   2   2   2       15.86       26.35      0.34 o 
   3   2   2        0.13        2.82      0.14 o 
   4   2   2        0.01        1.55      0.11 o 
   5   2   2       66.90       61.05      0.59 o 
   6   2   2        9.83       10.72      0.31 o 
   7   2   2       55.59       51.25      0.86 o 
   8   2   2       70.48       67.12      1.06 o 
   9   2   2       14.74       14.00      0.68 o 
  -9   3   2        1.43        5.63      0.66 o 
  -8   3   2        5.77        5.83      0.42 o 
  -7   3   2      113.96      105.22      1.14 o 
  -6   3   2      163.01      167.95      1.34 o 
  -5   3   2       17.00       30.38      0.48 o 
  -4   3   2      334.77      322.17      1.60 o 
  -3   3   2      397.10      395.57      1.97 o 
  -2   3   2       90.51       91.09      0.62 o 
  -1   3   2     1339.97     1428.80      7.47 o 
   0   3   2      111.39       86.42      0.60 o 
   1   3   2      806.65      891.34      4.82 o 
   2   3   2      243.12      215.20      1.32 o 
   3   3   2      140.78      183.57      1.04 o 
   4   3   2       36.34       43.74      0.41 o 
   5   3   2      427.30      399.59      2.26 o 
   6   3   2        4.44        9.92      0.32 o 
   7   3   2       12.45       13.86      0.52 o 
   8   3   2       30.98       27.64      0.69 o 
   9   3   2      139.20      142.81      2.23 o 
  -9   4   2      169.94      175.12      2.40 o 
  -8   4   2       59.97       67.81      1.10 o 
  -7   4   2      408.44      425.71      3.07 o 
  -6   4   2       80.90       89.53      1.07 o 
  -5   4   2       97.23      102.87      0.79 o 
  -4   4   2       75.12       75.30      0.58 o 
  -3   4   2      117.75      139.11      0.84 o 
  -2   4   2        0.63       15.95      0.46 o 
  -1   4   2      433.46      464.58      3.00 o 
   0   4   2      154.00      131.74      0.88 o 
   1   4   2       26.50       34.53      0.40 o 
   2   4   2      434.54      437.93      2.26 o 
   3   4   2       32.25       25.54      0.28 o 
   4   4   2      490.63      482.07      2.42 o 
   5   4   2      316.17      303.92      1.80 o 
   6   4   2      213.52      199.68      1.58 o 
   7   4   2      451.17      460.04      3.56 o 
   8   4   2      152.54      151.41      1.74 o 
   9   4   2      127.67      135.54      2.15 o 
  -9   5   2       10.28       17.74      0.76 o 
  -8   5   2        0.17        0.32      0.34 o 
  -7   5   2       78.62       74.05      1.00 o 
  -6   5   2      298.84      307.79      2.37 o 
  -5   5   2      258.90      258.15      1.62 o 
  -4   5   2     1178.90     1128.80      5.29 o 
  -3   5   2      753.80      717.00      3.38 o 
  -2   5   2        1.04      133.85      2.12 o 
  -1   5   2     1009.95      991.53      5.58 o 
   0   5   2      537.81      494.98      2.70 o 
   1   5   2      833.19      850.73      4.17 o 
   2   5   2     3225.46     3324.42     14.09 o 
   3   5   2      561.84      586.57      2.88 o 
   4   5   2       76.67      117.77      1.08 o 
   5   5   2      240.71      217.08      1.37 o 
   6   5   2      144.54      149.45      1.32 o 
   7   5   2       16.83       17.07      0.52 o 
   8   5   2        0.31        0.38      0.48 o 
   9   5   2      174.96      183.54      3.14 o 
  -9   6   2       11.04       12.37      0.69 o 
  -8   6   2       20.15       30.58      0.81 o 
  -7   6   2       90.71       88.52      1.11 o 
  -6   6   2       99.92       99.02      1.10 o 
  -5   6   2       20.30       19.29      0.37 o 
  -4   6   2       37.80       35.41      0.44 o 
  -3   6   2       70.55       88.36      0.70 o 
  -2   6   2        2.61       11.41      0.34 o 
  -1   6   2        4.37        8.57      0.18 o 
   0   6   2       58.32       60.54      0.48 o 
   1   6   2       86.79       84.08      0.58 o 
   2   6   2      257.52      255.44      1.33 o 
   3   6   2      349.44      355.62      1.86 o 
   4   6   2        9.44       16.29      0.30 o 
   5   6   2       18.38       23.32      0.38 o 
   6   6   2       67.87       69.65      0.90 o 
   7   6   2       36.79       37.17      0.69 o 
   8   6   2      250.02      248.10      2.58 o 
   9   6   2       35.99       35.14      1.12 o 
  -9   7   2       22.96       20.51      0.99 o 
  -8   7   2       15.97       15.24      0.63 o 
  -7   7   2        5.10        9.67      0.46 o 
  -6   7   2        2.43        4.21      0.30 o 
  -5   7   2       24.24       19.79      0.41 o 
  -4   7   2       93.26       96.82      0.84 o 
  -3   7   2        0.30        4.54      0.18 o 
  -2   7   2       25.25       24.18      0.33 o 
  -1   7   2      104.66      107.35      0.76 o 
   0   7   2       20.78       17.40      0.26 o 
   1   7   2       50.10       58.96      0.48 o 
   2   7   2        7.75        7.16      0.18 o 
   3   7   2      111.45      102.74      0.75 o 
   4   7   2      122.34      103.67      0.80 o 
   5   7   2        0.02        1.43      0.15 o 
   6   7   2       10.66       13.50      0.43 o 
   7   7   2      121.92      119.98      1.33 o 
   8   7   2       27.82       25.39      0.94 o 
   9   7   2        0.14        1.26      0.66 o 
  -8   8   2      101.76      101.60      1.58 o 
  -7   8   2       84.06      109.74      1.46 o 
  -6   8   2       16.94       19.10      0.51 o 
  -5   8   2       11.89       16.09      0.42 o 
  -4   8   2        0.65        7.44      0.26 o 
  -3   8   2      189.72      198.16      1.35 o 
  -2   8   2       11.52       15.17      0.34 o 
  -1   8   2      492.57      505.52      2.77 o 
   0   8   2      134.30      130.98      0.88 o 
   1   8   2      266.93      282.74      1.60 o 
   2   8   2       76.38       72.32      0.62 o 
   3   8   2      285.68      295.88      1.67 o 
   4   8   2      164.14      152.81      1.19 o 
   5   8   2       34.75       34.28      0.57 o 
   6   8   2       42.92       42.50      0.71 o 
   7   8   2      624.42      636.58      4.76 o 
   8   8   2        0.70        3.34      0.47 o 
  -8   9   2       56.47       55.01      1.29 o 
  -7   9   2      136.54      144.46      2.12 o 
  -6   9   2      113.74      118.59      1.39 o 
  -5   9   2      222.81      219.41      1.92 o 
  -4   9   2      288.16      292.19      2.21 o 
  -3   9   2      431.39      419.40      2.59 o 
  -2   9   2      641.18      596.03      3.79 o 
  -1   9   2      456.87      424.51      2.47 o 
   0   9   2      410.43      394.52      2.17 o 
   1   9   2       81.47       84.99      0.72 o 
   2   9   2      232.59      248.35      1.55 o 
   3   9   2      138.77      146.41      1.01 o 
   4   9   2      255.33      244.90      1.70 o 
   5   9   2       52.44       59.88      0.89 o 
   6   9   2       19.42       24.83      0.60 o 
   7   9   2       40.42       43.60      0.87 o 
   8   9   2        0.15        1.49      0.54 o 
  -8  10   2       16.45       16.13      0.79 o 
  -7  10   2       20.07       25.92      0.80 o 
  -6  10   2      117.02      114.45      1.47 o 
  -5  10   2       16.24       30.04      0.63 o 
  -4  10   2        0.56       35.01      1.16 o 
  -3  10   2      110.56      106.62      1.07 o 
  -2  10   2       36.22       35.90      0.56 o 
  -1  10   2        2.32        4.92      0.25 o 
   0  10   2       11.12       18.55      0.35 o 
   1  10   2       74.29       67.38      0.65 o 
   2  10   2       94.71       97.63      0.88 o 
   3  10   2       64.66       75.38      0.81 o 
   4  10   2      838.67      801.28      5.06 o 
   5  10   2      314.39      299.37      2.55 o 
   6  10   2      144.81      143.21      1.58 o 
   7  10   2      203.64      204.64      2.17 o 
   8  10   2        2.88        2.21      0.68 o 
  -7  11   2        4.18        4.17      0.54 o 
  -6  11   2       16.64       20.18      0.65 o 
  -5  11   2        7.64        8.27      0.44 o 
  -4  11   2       63.90       61.13      0.96 o 
  -3  11   2       17.80       13.96      0.46 o 
  -2  11   2      180.95      176.26      1.49 o 
  -1  11   2      144.88      141.72      1.31 o 
   0  11   2       23.25       23.41      0.47 o 
   1  11   2      160.21      155.05      1.29 o 
   2  11   2       12.33       15.98      0.45 o 
   3  11   2        0.11        0.51      0.19 o 
   4  11   2       40.17       43.66      0.86 o 
   5  11   2       32.96       34.78      0.78 o 
   6  11   2      151.41      145.30      1.88 o 
   7  11   2        1.85        2.53      0.48 o 
  -7  12   2       41.53       42.02      1.26 o 
  -6  12   2        0.05        1.96      0.41 o 
  -5  12   2        3.88        9.97      0.50 o 
  -4  12   2        0.48        1.91      0.30 o 
  -3  12   2        6.06        4.76      0.38 o 
  -2  12   2        3.51        3.44      0.31 o 
  -1  12   2        7.13        8.25      0.39 o 
   0  12   2        0.78        1.79      0.25 o 
   1  12   2       12.33       12.15      0.42 o 
   2  12   2        4.65        3.83      0.33 o 
   3  12   2        0.80        1.09      0.24 o 
   4  12   2       28.71       30.05      0.67 o 
   5  12   2      141.96      145.79      1.86 o 
   6  12   2       43.45       41.57      0.96 o 
   7  12   2       33.96       37.36      1.52 o 
  -7  13   2      148.66      141.21      3.29 o 
  -6  13   2       62.16       66.35      1.44 o 
  -5  13   2       29.77       39.85      0.97 o 
  -4  13   2      121.78      115.67      1.57 o 
  -3  13   2      177.21      176.71      2.01 o 
  -2  13   2      168.77      163.60      1.85 o 
  -1  13   2      365.89      353.11      3.28 o 
   0  13   2       90.94       89.28      1.27 o 
   1  13   2       32.58       49.21      0.98 o 
   2  13   2       67.05       70.67      1.13 o 
   3  13   2        0.29        7.59      0.67 o 
   4  13   2       27.06       29.51      0.77 o 
   5  13   2      269.98      265.80      3.06 o 
   6  13   2        3.90        7.58      0.63 o 
  -6  14   2       11.12       13.73      0.99 o 
  -5  14   2       11.18       17.22      0.83 o 
  -4  14   2       16.55       18.10      0.66 o 
  -3  14   2       84.14       82.78      1.42 o 
  -2  14   2       11.56       11.94      0.55 o 
  -1  14   2        6.37       10.21      0.54 o 
   0  14   2       97.96       97.37      1.47 o 
   1  14   2       93.68       93.83      1.45 o 
   2  14   2        8.92       11.64      0.54 o 
   3  14   2       90.64       89.01      1.45 o 
   4  14   2       48.15       47.34      1.97 o 
   5  14   2      209.54      200.65      3.28 o 
   6  14   2       77.23       74.77      2.55 o 
  -5  15   2        0.87        1.53      0.47 o 
  -4  15   2       61.76       60.35      1.29 o 
  -3  15   2       23.70       22.61      0.78 o 
  -2  15   2       90.21       98.73      1.45 o 
  -1  15   2      212.23      206.79      2.46 o 
   0  15   2       66.85       66.02      1.23 o 
   1  15   2       49.21       60.58      1.18 o 
   2  15   2      175.64      176.04      2.25 o 
   3  15   2       33.81       30.22      0.86 o 
   4  15   2       87.20       87.09      1.91 o 
   5  15   2        1.14        0.58      0.73 o 
  -4  16   2        5.07        7.60      1.66 o 
  -3  16   2       36.36       33.81      1.68 o 
  -2  16   2        0.20        0.73      0.45 o 
  -1  16   2        1.15        2.87      0.46 o 
   0  16   2      122.79      121.00      1.94 o 
   1  16   2       16.51       15.97      0.70 o 
   2  16   2        0.66        0.91      0.40 o 
   3  16   2        9.02       10.96      0.71 o 
   4  16   2       48.22       45.73      1.99 o 
  -3  17   2       13.48       17.23      3.13 o 
  -2  17   2        0.06        0.63      0.49 o 
  -1  17   2        4.43        7.06      0.63 o 
   0  17   2        1.84        3.07      0.53 o 
   1  17   2       37.16       40.13      1.16 o 
   2  17   2       23.15       25.41      1.28 o 
   3  17   2       44.41       46.70      1.72 o 
  -2  18   2        8.49        7.28      1.07 o 
  -1  18   2       18.81       22.34      1.25 o 
   0  18   2        4.76        4.28      0.91 o 
   1  18   2      102.19      105.21      2.57 o 
   2  18   2        8.61        9.30      1.29 o 
  -9   1   3       63.21       60.31      1.14 o 
  -8   1   3       91.83       88.62      0.96 o 
  -7   1   3      116.07      114.62      1.10 o 
  -6   1   3      622.08      596.43      3.19 o 
  -5   1   3      291.86      289.79      1.74 o 
  -4   1   3      589.68      574.89      3.12 o 
  -3   1   3      239.44      246.42      1.44 o 
  -2   1   3       48.54       83.81      1.19 o 
  -1   1   3        0.02        5.49      0.16 o 
   0   1   3        0.38       -0.10      0.05 o 
   1   1   3       66.62       70.08      0.61 o 
   2   1   3      708.00      774.30      4.47 o 
   3   1   3      340.28      361.28      2.07 o 
   4   1   3       76.67       98.58      0.75 o 
   5   1   3       84.62       88.73      0.74 o 
   6   1   3       29.47       50.61      0.59 o 
   7   1   3        9.35       12.12      0.39 o 
   8   1   3       42.93       49.46      0.85 o 
   9   1   3       18.59       20.59      0.97 o 
  -9   2   3        1.17        1.04      0.41 o 
  -8   2   3        9.00       12.01      0.43 o 
  -7   2   3       39.92       42.10      0.65 o 
  -6   2   3       17.49       26.22      0.43 o 
  -5   2   3       39.16       43.62      0.49 o 
  -4   2   3      713.87      701.48      3.62 o 
  -3   2   3     1120.78     1254.10      6.07 o 
  -2   2   3     1569.05     1660.08      8.50 o 
  -1   2   3     2724.28     2739.68     14.74 o 
   0   2   3      680.58      622.81      3.89 o 
   1   2   3     1552.83     1566.89      9.02 o 
   2   2   3      486.90      513.38      2.78 o 
   3   2   3     2198.44     2194.58     10.68 o 
   4   2   3      152.67      164.42      1.01 o 
   5   2   3      284.34      278.73      1.68 o 
   6   2   3      250.98      239.75      1.58 o 
   7   2   3        0.25        2.56      0.28 o 
   8   2   3       89.76       87.84      1.34 o 
   9   2   3        9.49       10.52      0.77 o 
  -9   3   3      160.09      154.90      1.96 o 
  -8   3   3       33.24       39.26      0.74 o 
  -7   3   3       21.35       23.93      0.52 o 
  -6   3   3      652.25      618.34      3.65 o 
  -5   3   3      370.69      355.91      2.03 o 
  -4   3   3     1454.68     1386.64      6.84 o 
  -3   3   3      109.53       89.99      0.61 o 
  -2   3   3      498.75      449.60      2.26 o 
  -1   3   3      114.17      151.56      0.98 o 
   0   3   3      138.18      139.43      0.92 o 
   1   3   3       49.04       67.32      0.49 o 
   2   3   3       18.78       35.84      0.63 o 
   3   3   3       34.09       31.28      0.34 o 
   4   3   3      213.93      242.31      1.37 o 
   5   3   3      278.31      298.30      1.79 o 
   6   3   3       84.90      112.97      0.94 o 
   7   3   3       56.45       56.43      0.80 o 
   8   3   3      194.85      186.26      2.16 o 
   9   3   3       43.84       46.57      1.36 o 
  -9   4   3       28.10       30.28      0.90 o 
  -8   4   3       15.02       18.50      0.60 o 
  -7   4   3      111.92      113.83      1.20 o 
  -6   4   3      100.22       89.58      0.91 o 
  -5   4   3        1.38        1.08      0.15 o 
  -4   4   3      231.76      203.32      1.20 o 
  -3   4   3      530.86      522.37      2.66 o 
  -2   4   3       47.09       53.45      0.45 o 
  -1   4   3      436.35      431.91      2.48 o 
   0   4   3       18.40       28.63      0.30 o 
   1   4   3      689.37      703.18      3.56 o 
   2   4   3      184.44      202.41      1.14 o 
   3   4   3      382.95      376.44      1.90 o 
   4   4   3       33.01       38.73      0.41 o 
   5   4   3        9.72        7.44      0.23 o 
   6   4   3        3.18        5.86      0.24 o 
   7   4   3       20.32       23.57      0.52 o 
   8   4   3      142.44      134.59      1.75 o 
   9   4   3       71.31       68.97      2.35 o 
  -9   5   3        3.61        2.92      0.46 o 
  -8   5   3       55.91       54.09      0.88 o 
  -7   5   3       47.04       42.04      0.70 o 
  -6   5   3       50.74       44.13      0.66 o 
  -5   5   3      143.79      137.89      1.11 o 
  -4   5   3       60.21       62.90      0.57 o 
  -3   5   3      491.06      442.12      2.38 o 
  -2   5   3        0.14       11.25      0.44 o 
  -1   5   3      424.93      445.45      2.61 o 
   0   5   3      302.90      316.97      1.80 o 
   1   5   3      132.18      182.48      1.10 o 
   2   5   3      181.54      202.23      1.14 o 
   3   5   3       31.14       48.79      0.79 o 
   4   5   3      103.70       94.94      0.72 o 
   5   5   3       49.39       61.39      0.60 o 
   6   5   3       13.95       18.09      0.38 o 
   7   5   3       25.89       27.83      0.58 o 
   8   5   3       45.16       50.05      1.22 o 
   9   5   3        5.28        4.31      0.71 o 
  -9   6   3        7.03        7.66      0.62 o 
  -8   6   3      395.20      391.18      3.37 o 
  -7   6   3       48.38       46.39      0.74 o 
  -6   6   3        5.82       12.53      0.47 o 
  -5   6   3      137.97      131.05      1.07 o 
  -4   6   3      239.35      234.29      1.47 o 
  -3   6   3      183.81      172.09      1.17 o 
  -2   6   3     1175.54     1174.28      7.08 o 
  -1   6   3      576.51      577.47      3.24 o 
   0   6   3     2301.56     2398.16     11.39 o 
   1   6   3      520.02      527.80      2.66 o 
   2   6   3      388.95      367.70      1.91 o 
   3   6   3       18.43       24.54      0.34 o 
   4   6   3        2.10       10.35      0.27 o 
   5   6   3        3.56        7.85      0.25 o 
   6   6   3      120.24      120.25      1.12 o 
   7   6   3       13.96       16.84      0.48 o 
   8   6   3       72.29       87.42      1.80 o 
   9   6   3       41.51       36.69      1.19 o 
  -8   7   3      148.00      160.71      1.86 o 
  -7   7   3       74.90       84.00      1.03 o 
  -6   7   3      190.16      187.06      1.72 o 
  -5   7   3      774.38      790.86      4.27 o 
  -4   7   3      100.69       99.60      0.83 o 
  -3   7   3     1045.84      939.02      5.31 o 
  -2   7   3      108.70      111.60      0.94 o 
  -1   7   3       62.64       48.88      0.51 o 
   0   7   3        0.36        0.34      0.08 o 
   1   7   3        1.01        3.56      0.22 o 
   2   7   3       54.22       51.94      0.49 o 
   3   7   3       10.18       40.77      0.97 o 
   4   7   3        3.45        9.25      0.26 o 
   5   7   3      457.43      466.24      2.77 o 
   6   7   3       62.81       66.37      0.84 o 
   7   7   3      208.99      203.95      2.02 o 
   8   7   3      215.18      223.69      2.86 o 
  -8   8   3       12.88       10.65      0.62 o 
  -7   8   3       22.20       24.01      0.62 o 
  -6   8   3        3.34        5.85      0.39 o 
  -5   8   3       22.68       28.45      0.52 o 
  -4   8   3      116.88      122.15      1.06 o 
  -3   8   3      174.45      168.75      1.24 o 
  -2   8   3      369.64      337.46      2.10 o 
  -1   8   3      175.59      170.22      1.17 o 
   0   8   3      468.94      444.09      2.53 o 
   1   8   3      120.41      129.49      0.94 o 
   2   8   3      578.40      517.33      2.79 o 
   3   8   3      268.54      285.81      1.72 o 
   4   8   3      240.86      260.57      1.70 o 
   5   8   3      160.27      154.49      1.21 o 
   6   8   3       45.35       41.83      0.72 o 
   7   8   3       46.62       45.49      0.90 o 
   8   8   3        1.00        1.43      0.47 o 
  -8   9   3       13.39       14.44      0.74 o 
  -7   9   3       20.71       21.56      0.77 o 
  -6   9   3        5.62        7.19      0.38 o 
  -5   9   3      129.54      131.53      1.34 o 
  -4   9   3       44.83       47.20      0.62 o 
  -3   9   3        1.86        2.62      0.19 o 
  -2   9   3        0.30        4.40      0.24 o 
  -1   9   3       27.98       28.75      0.41 o 
   0   9   3      151.78      157.82      1.19 o 
   1   9   3        2.23        3.38      0.17 o 
   2   9   3        6.45       11.18      0.32 o 
   3   9   3       16.90       14.23      0.30 o 
   4   9   3       66.54       72.54      0.75 o 
   5   9   3        1.16        6.27      0.32 o 
   6   9   3       44.21       40.28      0.87 o 
   7   9   3       16.60       17.60      0.74 o 
   8   9   3        4.27        3.97      0.58 o 
  -8  10   3       98.83      103.24      1.78 o 
  -7  10   3       12.97       11.58      0.64 o 
  -6  10   3       12.60       16.53      0.57 o 
  -5  10   3        6.19        5.81      0.34 o 
  -4  10   3       12.13        8.75      0.36 o 
  -3  10   3       92.90       88.66      0.93 o 
  -2  10   3       62.84       63.48      0.69 o 
  -1  10   3      350.50      324.55      2.04 o 
   0  10   3      427.37      437.94      2.60 o 
   1  10   3      110.72      108.39      0.93 o 
   2  10   3        0.04        2.73      0.19 o 
   3  10   3        7.55        8.82      0.28 o 
   4  10   3       17.59       17.76      0.44 o 
   5  10   3       15.48       17.73      0.52 o 
   6  10   3      130.90      134.38      1.86 o 
   7  10   3       12.67       12.30      0.66 o 
   8  10   3       33.45       36.14      1.34 o 
  -7  11   3      162.05      170.16      2.57 o 
  -6  11   3      377.35      375.10      3.46 o 
  -5  11   3      105.54      107.87      1.30 o 
  -4  11   3       92.06       95.96      1.23 o 
  -3  11   3      308.50      307.77      2.42 o 
  -2  11   3      108.89      110.36      1.05 o 
  -1  11   3      215.29      204.22      1.52 o 
   0  11   3       24.50       26.73      0.45 o 
   1  11   3       92.34       92.89      0.92 o 
   2  11   3      235.87      235.87      1.66 o 
   3  11   3       68.62       84.53      0.93 o 
   4  11   3        7.33       10.20      0.45 o 
   5  11   3       15.59       19.91      0.56 o 
   6  11   3        8.01       21.93      0.90 o 
   7  11   3       20.04       28.85      1.30 o 
  -7  12   3        6.82        8.90      0.75 o 
  -6  12   3       30.23       37.53      0.98 o 
  -5  12   3       24.85       38.26      0.75 o 
  -4  12   3        0.59        5.50      0.41 o 
  -3  12   3      244.77      240.04      2.14 o 
  -2  12   3       41.73       55.03      0.83 o 
  -1  12   3      319.67      300.75      2.26 o 
   0  12   3      690.08      696.29      4.41 o 
   1  12   3       35.12       43.29      0.67 o 
   2  12   3      336.07      329.85      2.50 o 
   3  12   3      165.80      170.66      1.72 o 
   4  12   3      134.49      130.96      1.90 o 
   5  12   3      303.18      286.61      3.07 o 
   6  12   3      137.69      132.24      2.85 o 
   7  12   3        2.50        2.70      0.60 o 
  -6  13   3        2.77        4.31      0.58 o 
  -5  13   3       16.87       16.77      0.67 o 
  -4  13   3        3.56        4.73      0.37 o 
  -3  13   3       84.66       82.93      1.15 o 
  -2  13   3        3.09        3.11      0.33 o 
  -1  13   3       82.48       82.40      1.11 o 
   0  13   3        9.36        9.89      0.47 o 
   1  13   3        0.04        3.25      0.33 o 
   2  13   3        3.72        4.82      0.39 o 
   3  13   3        2.33        5.87      0.37 o 
   4  13   3        4.43        4.93      0.45 o 
   5  13   3        0.30        1.05      0.39 o 
   6  13   3       73.25       73.38      1.51 o 
  -6  14   3       10.08       10.62      0.75 o 
  -5  14   3       54.00       51.66      1.23 o 
  -4  14   3       29.39       26.19      0.82 o 
  -3  14   3        3.78        4.72      0.38 o 
  -2  14   3       43.67       43.85      1.04 o 
  -1  14   3       27.09       27.67      0.71 o 
   0  14   3       47.33       45.11      0.93 o 
   1  14   3       31.68       32.86      0.81 o 
   2  14   3       48.41       48.20      0.98 o 
   3  14   3       10.21       10.59      0.62 o 
   4  14   3        6.75        7.22      0.58 o 
   5  14   3        0.03        1.64      0.50 o 
   6  14   3        3.56        3.35      0.70 o 
  -5  15   3       70.42       69.89      1.56 o 
  -4  15   3       70.28       66.98      1.51 o 
  -3  15   3       15.76       15.98      0.70 o 
  -2  15   3      150.60      151.84      2.65 o 
  -1  15   3       25.00       22.61      0.89 o 
   0  15   3        7.55        7.75      0.62 o 
   1  15   3       10.44        9.82      0.68 o 
   2  15   3      134.94      133.50      2.20 o 
   3  15   3        0.15        1.48      0.40 o 
   4  15   3        8.33       11.29      0.74 o 
   5  15   3       17.49       21.73      1.81 o 
  -4  16   3       41.77       43.94      1.36 o 
  -3  16   3       36.43       37.28      1.79 o 
  -2  16   3       29.21       33.77      1.88 o 
  -1  16   3      287.59      287.10      4.01 o 
   0  16   3      117.20      122.15      2.12 o 
   1  16   3      210.10      212.62      2.98 o 
   2  16   3       56.40       55.89      1.53 o 
   3  16   3       18.33       19.60      1.06 o 
   4  16   3       17.93       19.63      1.23 o 
  -3  17   3        8.02       10.50      1.01 o 
  -2  17   3      168.02      164.30      3.29 o 
  -1  17   3        2.02        1.46      0.54 o 
   0  17   3       50.19       51.40      1.51 o 
   1  17   3        3.95        3.45      0.63 o 
   2  17   3       22.69       28.09      1.45 o 
   3  17   3       62.62       55.43      1.59 o 
  -1  18   3       27.94       27.14      1.18 o 
   0  18   3        0.02        0.94      0.57 o 
   1  18   3       36.74       34.25      1.30 o 
  -9   0   4       96.70       96.16      2.06 o 
  -8   0   4      153.27      167.99      2.44 o 
  -7   0   4      375.03      362.62      3.71 o 
  -6   0   4      198.26      203.65      1.89 o 
  -5   0   4     1048.34      972.51      8.08 o 
  -4   0   4      132.73      155.84      1.70 o 
  -3   0   4     1262.21     1256.35      9.08 o 
  -2   0   4     4744.01     4894.94     31.82 o 
  -1   0   4       50.93       50.04      0.84 o 
   0   0   4     4177.12     4287.50     47.79 o 
   1   0   4      121.34      130.57      1.50 o 
   2   0   4     1687.50     1940.84     13.48 o 
   3   0   4      135.70      200.83      2.12 o 
   4   0   4      413.44      427.71      3.43 o 
   5   0   4      233.89      242.34      2.45 o 
   6   0   4      203.54      210.16      2.45 o 
   7   0   4        1.25       12.39      0.72 o 
   8   0   4      269.22      260.36      4.39 o 
   9   0   4       22.42       24.58      1.62 o 
  -9   1   4        9.45       10.61      0.58 o 
  -8   1   4       56.38       51.18      0.88 o 
  -7   1   4       74.89       75.06      0.92 o 
  -6   1   4        1.30        2.71      0.18 o 
  -5   1   4      785.70      772.93      4.55 o 
  -4   1   4       78.22      100.42      0.90 o 
  -3   1   4      108.47      168.41      1.74 o 
  -2   1   4      808.51      881.18      4.26 o 
  -1   1   4      229.77      253.69      1.50 o 
   0   1   4     1697.32     1806.91     12.99 o 
   1   1   4       54.00       49.76      0.46 o 
   2   1   4     1168.57     1198.32      6.30 o 
   3   1   4     1226.54     1195.26      6.08 o 
   4   1   4      488.13      476.63      2.76 o 
   5   1   4      753.46      720.30      4.07 o 
   6   1   4       23.22       19.89      0.44 o 
   7   1   4      115.05      119.08      1.27 o 
   8   1   4        6.60        6.64      0.55 o 
   9   1   4       66.01       66.99      2.32 o 
  -9   2   4        0.98        2.71      0.42 o 
  -8   2   4       30.42       30.90      0.67 o 
  -7   2   4      124.62      116.13      1.24 o 
  -6   2   4       97.34       91.76      0.86 o 
  -5   2   4      369.09      339.73      2.20 o 
  -4   2   4      158.66      149.36      1.20 o 
  -3   2   4       72.88       73.93      0.62 o 
  -2   2   4      506.88      538.05      2.60 o 
  -1   2   4      332.15      351.49      2.04 o 
   0   2   4        1.82        0.26      0.05 o 
   1   2   4        2.52       25.49      0.46 o 
   2   2   4      664.01      704.66      3.75 o 
   3   2   4      198.58      202.62      1.25 o 
   4   2   4      103.07       94.05      0.79 o 
   5   2   4      270.22      266.27      1.81 o 
   6   2   4       25.57       25.08      0.50 o 
   7   2   4       35.29       39.24      0.67 o 
   8   2   4        2.01        2.43      0.44 o 
   9   2   4       61.10       56.71      1.64 o 
  -9   3   4       21.54       21.30      0.74 o 
  -8   3   4        0.03        0.10      0.26 o 
  -7   3   4      287.49      266.43      2.19 o 
  -6   3   4       95.81       97.93      0.92 o 
  -5   3   4        3.65        5.70      0.26 o 
  -4   3   4      363.78      362.62      2.30 o 
  -3   3   4      574.54      583.50      3.11 o 
  -2   3   4       86.64      111.27      0.70 o 
  -1   3   4      269.35      283.89      1.47 o 
   0   3   4      300.62      334.08      2.10 o 
   1   3   4      600.86      660.27      3.40 o 
   2   3   4      464.49      449.78      2.30 o 
   3   3   4      419.19      446.82      2.45 o 
   4   3   4      377.02      379.75      2.25 o 
   5   3   4       53.67       55.55      0.65 o 
   6   3   4      117.86      114.88      1.13 o 
   7   3   4       29.86       37.46      0.72 o 
   8   3   4        3.21        2.43      0.44 o 
   9   3   4       36.00       36.33      1.42 o 
  -9   4   4        0.39        1.73      0.38 o 
  -8   4   4      171.96      175.49      1.82 o 
  -7   4   4        0.42        4.02      0.89 o 
  -6   4   4      226.93      221.42      1.70 o 
  -5   4   4      456.45      429.69      2.91 o 
  -4   4   4      261.98      263.06      1.79 o 
  -3   4   4     1777.46     1764.55      9.18 o 
  -2   4   4      973.30      956.00      4.97 o 
  -1   4   4      845.03      904.54      4.54 o 
   0   4   4     1131.50     1262.18      6.25 o 
   1   4   4      531.45      541.75      2.56 o 
   2   4   4       92.81      135.98      1.08 o 
   3   4   4       63.58      128.22      1.88 o 
   4   4   4      180.25      177.36      1.26 o 
   5   4   4       18.85       35.45      0.52 o 
   6   4   4      167.48      174.32      1.49 o 
   7   4   4       46.41       40.82      0.81 o 
   8   4   4        1.73        7.07      0.54 o 
   9   4   4       40.39       39.96      1.41 o 
  -9   5   4       31.47       37.20      0.93 o 
  -8   5   4       14.11       13.14      0.53 o 
  -7   5   4       42.86       41.53      0.80 o 
  -6   5   4        2.26       24.21      1.04 o 
  -5   5   4        6.47       16.21      0.71 o 
  -4   5   4      345.50      359.86      2.24 o 
  -3   5   4        8.74       47.18      1.19 o 
  -2   5   4       65.00       87.99      0.68 o 
  -1   5   4       35.06       46.72      0.48 o 
   0   5   4     1257.42     1285.73      6.10 o 
   1   5   4      621.39      602.05      2.97 o 
   2   5   4      305.59      249.97      1.48 o 
   3   5   4     1161.01     1070.09      5.37 o 
   4   5   4      712.78      692.89      3.86 o 
   5   5   4      247.82      243.00      1.68 o 
   6   5   4      541.61      538.66      3.36 o 
   7   5   4      108.89      101.47      1.39 o 
   8   5   4       18.54       19.04      0.76 o 
   9   5   4      106.57      106.56      2.32 o 
  -9   6   4       44.41       43.37      1.00 o 
  -8   6   4       15.12       16.07      0.63 o 
  -7   6   4       13.25       12.72      0.51 o 
  -6   6   4       41.12       39.47      0.65 o 
  -5   6   4      232.90      214.21      1.75 o 
  -4   6   4      234.79      221.06      1.54 o 
  -3   6   4      736.02      654.67      3.87 o 
  -2   6   4      192.99      175.79      1.21 o 
  -1   6   4       27.63       30.94      0.40 o 
   0   6   4      237.85      249.61      1.51 o 
   1   6   4       10.47       17.25      0.47 o 
   2   6   4      295.91      285.63      1.66 o 
   3   6   4       26.70       44.88      0.57 o 
   4   6   4        1.99        9.47      0.29 o 
   5   6   4       50.03       52.74      0.70 o 
   6   6   4       19.34       22.03      0.50 o 
   7   6   4        8.26        9.28      0.53 o 
   8   6   4       12.68       10.48      0.67 o 
   9   6   4        0.27        1.21      0.52 o 
  -8   7   4        0.51        0.32      0.32 o 
  -7   7   4        4.17        5.33      0.40 o 
  -6   7   4       16.69       22.56      0.54 o 
  -5   7   4        1.59        3.57      0.44 o 
  -4   7   4       22.65       21.19      0.43 o 
  -3   7   4        2.14       10.41      0.41 o 
  -2   7   4      860.58      843.20      5.22 o 
  -1   7   4      165.24      182.05      1.36 o 
   0   7   4       38.93       42.97      0.46 o 
   1   7   4      183.38      183.83      1.27 o 
   2   7   4      254.14      275.47      1.78 o 
   3   7   4      119.88      123.10      1.01 o 
   4   7   4        4.73        6.71      0.26 o 
   5   7   4       10.70       16.75      0.47 o 
   6   7   4       12.69       15.37      0.47 o 
   7   7   4       34.18       33.77      0.92 o 
   8   7   4        3.42        4.18      0.55 o 
  -8   8   4       31.42       31.56      0.89 o 
  -7   8   4        1.59        1.17      0.33 o 
  -6   8   4      130.17      126.40      1.57 o 
  -5   8   4      308.78      287.04      2.24 o 
  -4   8   4      289.42      270.01      2.04 o 
  -3   8   4       82.13       77.19      0.96 o 
  -2   8   4      525.53      497.76      3.52 o 
  -1   8   4      692.61      720.18      4.67 o 
   0   8   4      158.85      151.05      1.26 o 
   1   8   4      800.62      819.98      4.61 o 
   2   8   4      157.90      174.87      1.29 o 
   3   8   4       10.67       16.75      0.36 o 
   4   8   4       99.32      111.77      1.08 o 
   5   8   4       33.90       46.30      0.69 o 
   6   8   4       77.68       73.93      0.98 o 
   7   8   4        1.53        2.34      0.49 o 
   8   8   4       17.85       19.51      0.91 o 
  -8   9   4       47.36       49.74      1.12 o 
  -7   9   4      122.81      126.11      1.80 o 
  -6   9   4       15.29       24.00      0.73 o 
  -5   9   4        1.13        3.70      0.30 o 
  -4   9   4       93.07      110.28      1.15 o 
  -3   9   4      215.64      202.60      1.79 o 
  -2   9   4      222.78      248.12      2.06 o 
  -1   9   4      562.22      555.00      3.79 o 
   0   9   4      158.30      150.79      1.31 o 
   1   9   4      727.28      718.83      4.53 o 
   2   9   4      918.37      877.98      5.09 o 
   3   9   4      251.87      245.73      1.73 o 
   4   9   4      480.99      468.57      3.07 o 
   5   9   4       49.88       46.90      0.72 o 
   6   9   4      240.36      235.89      2.64 o 
   7   9   4       34.51       37.41      1.03 o 
   8   9   4       34.50       34.83      1.16 o 
  -7  10   4       24.89       28.60      0.91 o 
  -6  10   4      125.04      123.33      1.72 o 
  -5  10   4       26.24       24.10      0.66 o 
  -4  10   4      226.89      222.85      1.80 o 
  -3  10   4       22.65       21.74      0.54 o 
  -2  10   4      478.12      449.39      3.23 o 
  -1  10   4      561.93      565.04      3.89 o 
   0  10   4        3.13       10.19      0.51 o 
   1  10   4      936.68      875.51      5.59 o 
   2  10   4       67.56       84.52      0.89 o 
   3  10   4      104.90      102.74      1.00 o 
   4  10   4       38.27       44.65      0.68 o 
   5  10   4        1.81        2.34      0.28 o 
   6  10   4        0.04        4.18      0.54 o 
   7  10   4        8.39       11.15      0.67 o 
  -7  11   4        0.39        0.66      0.39 o 
  -6  11   4       34.28       36.51      0.93 o 
  -5  11   4       18.81       19.15      0.67 o 
  -4  11   4        0.08        3.26      0.28 o 
  -3  11   4      176.78      176.62      1.77 o 
  -2  11   4        1.44        3.37      0.29 o 
  -1  11   4      170.10      166.98      1.53 o 
   0  11   4        6.10        5.90      0.31 o 
   1  11   4       20.27       29.75      0.67 o 
   2  11   4       22.34       22.68      0.49 o 
   3  11   4        6.74       16.86      0.58 o 
   4  11   4       60.12       64.64      0.93 o 
   5  11   4        1.67        2.57      0.36 o 
   6  11   4       36.91       40.12      1.04 o 
   7  11   4        1.77        0.98      0.44 o 
  -7  12   4        0.61        0.90      0.45 o 
  -6  12   4       19.09       19.64      0.87 o 
  -5  12   4       40.34       38.97      0.94 o 
  -4  12   4       45.89       48.15      1.18 o 
  -3  12   4       86.36       84.01      1.14 o 
  -2  12   4       95.83       90.27      1.18 o 
  -1  12   4       17.77       21.18      0.54 o 
   0  12   4      473.23      457.12      3.56 o 
   1  12   4       50.44       49.05      0.80 o 
   2  12   4       47.91       46.64      0.73 o 
   3  12   4       58.79       59.41      0.93 o 
   4  12   4        8.24        8.91      0.49 o 
   5  12   4        0.12        2.78      0.38 o 
   6  12   4       12.04       12.86      0.72 o 
   7  12   4        4.72        4.13      0.58 o 
  -6  13   4       22.00       22.31      0.93 o 
  -5  13   4       24.49       26.94      0.84 o 
  -4  13   4        1.81        3.99      0.40 o 
  -3  13   4        0.22       14.84      1.04 o 
  -2  13   4       44.32       50.66      0.94 o 
  -1  13   4        5.86       14.26      0.48 o 
   0  13   4      371.64      365.47      3.10 o 
   1  13   4      284.64      275.98      2.43 o 
   2  13   4      186.93      183.31      1.95 o 
   3  13   4      389.56      370.53      3.41 o 
   4  13   4       22.61       22.26      0.75 o 
   5  13   4       18.71       23.24      0.84 o 
   6  13   4       15.69       17.96      0.90 o 
  -6  14   4       98.88       99.95      1.91 o 
  -5  14   4      143.43      146.01      2.13 o 
  -4  14   4       48.44       51.41      1.04 o 
  -3  14   4       59.50       59.42      1.29 o 
  -2  14   4      190.15      196.60      2.68 o 
  -1  14   4      154.14      151.87      2.04 o 
   0  14   4      283.66      275.90      3.14 o 
   1  14   4       71.20       78.30      1.87 o 
   2  14   4        4.91       13.40      0.74 o 
   3  14   4        0.80        3.35      0.41 o 
   4  14   4        3.05        4.89      0.53 o 
   5  14   4        0.04        6.36      0.56 o 
   6  14   4        0.25        3.85      0.89 o 
  -5  15   4       51.86       55.11      1.28 o 
  -4  15   4        2.00        1.24      0.40 o 
  -3  15   4        0.09        2.44      0.42 o 
  -2  15   4        8.13        6.01      0.59 o 
  -1  15   4       15.62       17.36      0.77 o 
   0  15   4       72.27       73.78      1.55 o 
   1  15   4       90.34       86.83      1.71 o 
   2  15   4        0.25        1.53      0.45 o 
   3  15   4       72.28       71.78      1.73 o 
   4  15   4        0.02        0.62      0.40 o 
   5  15   4       28.24       29.17      1.19 o 
  -4  16   4       19.14       17.77      0.89 o 
  -3  16   4        5.49        6.67      0.59 o 
  -2  16   4       15.07       15.08      1.05 o 
  -1  16   4        0.32        0.57      0.43 o 
   0  16   4        1.86        2.52      0.49 o 
   1  16   4        1.77        2.41      0.57 o 
   2  16   4        5.17        6.62      0.70 o 
   3  16   4        5.36        5.80      0.70 o 
   4  16   4        0.14        1.20      0.52 o 
  -3  17   4       16.32       18.38      1.04 o 
  -2  17   4        4.02        6.61      1.21 o 
  -1  17   4        0.73        2.59      0.69 o 
   0  17   4       53.39       56.30      1.74 o 
   1  17   4        6.39        7.03      0.74 o 
   2  17   4       43.64       41.98      1.40 o 
   3  17   4       42.40       43.84      1.75 o 
   0  18   4       32.55       33.77      1.38 o 
  -9   1   5        0.32        0.75      0.40 o 
  -8   1   5        0.03        0.09      0.26 o 
  -7   1   5       27.85       35.91      0.67 o 
  -6   1   5       29.51       26.35      0.55 o 
  -5   1   5       30.04       31.40      0.50 o 
  -4   1   5      192.12      202.39      1.45 o 
  -3   1   5      319.18      322.11      1.77 o 
  -2   1   5     1270.40     1227.31      5.79 o 
  -1   1   5     1418.53     1505.34     11.27 o 
   0   1   5       10.22       10.04      0.23 o 
   1   1   5      741.04      796.81      6.10 o 
   2   1   5      166.60      211.41      1.26 o 
   3   1   5      412.46      423.01      2.32 o 
   4   1   5      401.57      381.36      2.30 o 
   5   1   5        3.22        5.27      0.24 o 
   6   1   5        0.76        1.38      0.21 o 
   7   1   5      103.55       99.67      1.17 o 
   8   1   5        4.11        2.79      0.47 o 
   9   1   5       15.82       14.32      1.20 o 
  -9   2   5      348.18      358.44      3.37 o 
  -8   2   5      156.85      154.94      1.65 o 
  -7   2   5       62.82       79.38      1.02 o 
  -6   2   5      250.75      256.58      2.14 o 
  -5   2   5      110.87      130.71      1.17 o 
  -4   2   5      423.24      405.56      2.65 o 
  -3   2   5      139.04      152.25      1.01 o 
  -2   2   5        0.12        8.57      0.34 o 
  -1   2   5     1164.46     1248.89      7.33 o 
   0   2   5      274.97      278.38      2.23 o 
   1   2   5       41.76      148.91      2.38 o 
   2   2   5      110.70       97.74      0.65 o 
   3   2   5       70.83       62.09      0.52 o 
   4   2   5      816.05      779.79      4.29 o 
   5   2   5      478.67      444.63      2.73 o 
   6   2   5      578.34      542.07      3.47 o 
   7   2   5      349.84      346.70      2.65 o 
   8   2   5       64.99       65.81      1.39 o 
   9   2   5       84.66       88.67      2.06 o 
  -9   3   5        1.62        2.16      0.40 o 
  -8   3   5       82.59       84.07      1.26 o 
  -7   3   5      357.96      352.91      2.72 o 
  -6   3   5       34.16       41.77      0.68 o 
  -5   3   5      204.70      202.52      1.64 o 
  -4   3   5       32.69       74.92      1.54 o 
  -3   3   5      330.08      324.39      1.94 o 
  -2   3   5      336.04      337.92      1.81 o 
  -1   3   5     1978.79     2068.10      9.78 o 
   0   3   5       31.89       20.38      0.26 o 
   1   3   5     1645.51     1697.65      8.52 o 
   2   3   5      631.71      606.45      3.12 o 
   3   3   5      469.57      458.94      2.57 o 
   4   3   5      932.04      825.82      4.54 o 
   5   3   5       11.98       20.39      0.40 o 
   6   3   5      107.60      108.23      1.10 o 
   7   3   5       92.60       99.48      1.13 o 
   8   3   5       10.88       13.67      0.73 o 
   9   3   5       33.84       32.23      1.26 o 
  -9   4   5        2.51        2.82      0.43 o 
  -8   4   5       17.19       18.79      0.60 o 
  -7   4   5       16.12       15.67      0.52 o 
  -6   4   5      152.33      140.70      1.38 o 
  -5   4   5       10.45       11.81      0.37 o 
  -4   4   5      557.00      510.99      3.12 o 
  -3   4   5      205.55      198.86      1.32 o 
  -2   4   5        7.28       18.67      0.25 o 
  -1   4   5       33.06       36.85      0.32 o 
   0   4   5      810.63      893.07      4.38 o 
   1   4   5        6.06        8.48      0.16 o 
   2   4   5      190.03      199.25      1.17 o 
   3   4   5      268.89      236.26      1.54 o 
   4   4   5      526.72      541.33      3.15 o 
   5   4   5       30.54       30.17      0.51 o 
   6   4   5      191.90      182.70      1.56 o 
   7   4   5       27.72       28.68      0.61 o 
   8   4   5       49.15       47.41      1.10 o 
   9   4   5        7.17        7.11      0.75 o 
  -9   5   5       13.35       12.53      0.63 o 
  -8   5   5       40.80       39.53      0.81 o 
  -7   5   5       18.70       22.25      0.67 o 
  -6   5   5        0.01        2.01      0.26 o 
  -5   5   5        0.63        5.40      0.45 o 
  -4   5   5      355.24      346.45      2.28 o 
  -3   5   5      357.86      316.19      2.05 o 
  -2   5   5      313.98      306.83      1.85 o 
  -1   5   5      150.66      169.96      1.05 o 
   0   5   5      379.98      410.07      2.12 o 
   1   5   5      240.33      241.83      1.40 o 
   2   5   5      131.35      141.43      0.97 o 
   3   5   5       58.65       61.79      0.60 o 
   4   5   5       30.86       41.73      0.59 o 
   5   5   5       78.83       76.53      0.83 o 
   6   5   5       57.99       61.57      0.80 o 
   7   5   5       49.15       50.25      0.77 o 
   8   5   5       45.84       41.78      1.04 o 
   9   5   5        3.38        2.64      0.67 o 
  -8   6   5       10.71       12.49      0.57 o 
  -7   6   5      211.08      213.33      2.28 o 
  -6   6   5      112.91      114.56      1.38 o 
  -5   6   5      183.56      188.90      1.82 o 
  -4   6   5      250.72      240.23      1.70 o 
  -3   6   5      106.99      137.32      1.44 o 
  -2   6   5        0.98        6.15      0.26 o 
  -1   6   5       50.69       72.84      0.66 o 
   0   6   5       19.76       43.23      0.52 o 
   1   6   5      319.28      295.78      1.82 o 
   2   6   5       38.58       41.63      0.48 o 
   3   6   5     1096.43     1019.03      5.44 o 
   4   6   5       35.97       44.56      0.59 o 
   5   6   5      622.91      606.45      3.82 o 
   6   6   5      155.34      155.47      1.45 o 
   7   6   5      111.98      111.40      1.44 o 
   8   6   5      113.18      108.47      2.81 o 
  -8   7   5        0.33        1.05      0.35 o 
  -7   7   5      295.12      294.30      3.11 o 
  -6   7   5      101.53      101.17      1.40 o 
  -5   7   5       99.26      110.67      1.38 o 
  -4   7   5      657.85      617.47      4.02 o 
  -3   7   5       28.29       39.87      0.82 o 
  -2   7   5      719.33      663.59      4.23 o 
  -1   7   5      271.18      268.81      1.91 o 
   0   7   5      661.47      659.01      4.09 o 
   1   7   5      763.29      729.39      4.31 o 
   2   7   5      973.90      910.40      5.09 o 
   3   7   5      350.74      315.34      2.02 o 
   4   7   5      176.08      192.54      1.61 o 
   5   7   5      275.29      278.31      2.18 o 
   6   7   5       14.24       19.50      0.52 o 
   7   7   5       80.32       86.93      1.50 o 
   8   7   5       29.99       27.17      1.15 o 
  -8   8   5       29.77       31.99      0.90 o 
  -7   8   5      131.86      129.94      1.69 o 
  -6   8   5        0.03        3.32      0.38 o 
  -5   8   5       53.59       58.72      0.99 o 
  -4   8   5       17.22       15.74      0.44 o 
  -3   8   5       51.17       54.37      0.77 o 
  -2   8   5       15.27        9.69      0.32 o 
  -1   8   5        1.36       11.35      0.44 o 
   0   8   5        4.17        7.74      0.31 o 
   1   8   5      134.06      138.11      1.22 o 
   2   8   5        4.45        1.79      0.17 o 
   3   8   5      224.32      218.33      1.56 o 
   4   8   5       30.96       29.50      0.55 o 
   5   8   5      191.98      186.89      1.68 o 
   6   8   5       83.87       85.63      1.09 o 
   7   8   5       63.46       68.70      1.31 o 
   8   8   5       55.91       58.26      1.45 o 
  -8   9   5        0.48        0.34      0.37 o 
  -7   9   5        8.45        9.13      0.53 o 
  -6   9   5        1.86        4.82      0.47 o 
  -5   9   5       16.24       19.89      0.71 o 
  -4   9   5       43.76       41.16      0.71 o 
  -3   9   5      222.98      219.48      1.99 o 
  -2   9   5      211.46      194.06      1.72 o 
  -1   9   5      167.30      170.63      1.48 o 
   0   9   5        9.64        8.75      0.32 o 
   1   9   5      104.10       98.35      1.02 o 
   2   9   5       16.66       27.62      0.51 o 
   3   9   5       18.10       23.86      0.47 o 
   4   9   5       19.29       19.42      0.48 o 
   5   9   5       36.55       37.87      0.69 o 
   6   9   5       64.31       63.74      1.00 o 
   7   9   5       11.11       11.04      0.67 o 
   8   9   5        2.85        2.17      0.51 o 
  -7  10   5        9.34       12.96      0.69 o 
  -6  10   5      143.29      140.45      2.06 o 
  -5  10   5        4.71        6.69      0.44 o 
  -4  10   5       46.07       44.52      0.77 o 
  -3  10   5       15.29       17.49      0.75 o 
  -2  10   5        6.29        5.46      0.55 o 
  -1  10   5      194.27      170.55      1.71 o 
   0  10   5       41.02       42.93      0.69 o 
   1  10   5       17.57       24.14      0.54 o 
   2  10   5       11.52       10.77      0.38 o 
   3  10   5      176.16      168.50      1.59 o 
   4  10   5      117.39      120.31      1.27 o 
   5  10   5       26.18       23.65      0.60 o 
   6  10   5       49.86       52.58      1.05 o 
   7  10   5       54.10       53.08      1.37 o 
  -7  11   5        0.01        0.29      0.42 o 
  -6  11   5        0.03        0.80      0.38 o 
  -5  11   5      107.21      109.42      1.77 o 
  -4  11   5      295.73      286.00      2.46 o 
  -3  11   5       42.11       45.66      0.88 o 
  -2  11   5      413.34      403.01      3.69 o 
  -1  11   5      131.36      144.87      2.23 o 
   0  11   5      339.48      337.61      2.81 o 
   1  11   5      646.95      607.97      4.54 o 
   2  11   5      212.98      220.01      2.02 o 
   3  11   5      179.64      179.23      1.71 o 
   4  11   5       24.58       35.12      0.70 o 
   5  11   5       18.70       21.81      0.67 o 
   6  11   5        0.68        0.30      0.31 o 
   7  11   5        0.00        0.65      0.42 o 
  -6  12   5       80.05       86.75      1.69 o 
  -5  12   5       11.56       12.08      0.87 o 
  -4  12   5        4.03        8.85      0.60 o 
  -3  12   5       13.99       23.01      0.90 o 
  -2  12   5        0.69        0.92      0.28 o 
  -1  12   5       38.21       44.92      0.91 o 
   0  12   5      171.28      168.86      1.77 o 
   1  12   5      208.99      207.78      2.05 o 
   2  12   5        0.02        0.22      0.22 o 
   3  12   5      220.62      214.92      1.98 o 
   4  12   5      128.55      124.90      1.60 o 
   5  12   5        5.41        5.77      0.48 o 
   6  12   5       61.91       65.15      1.52 o 
  -6  13   5       39.48       39.67      2.39 o 
  -5  13   5       52.96       48.97      1.09 o 
  -4  13   5       62.26       59.60      1.10 o 
  -3  13   5       25.15       23.87      0.74 o 
  -2  13   5      115.76      111.35      1.62 o 
  -1  13   5        0.89        1.48      0.29 o 
   0  13   5      232.67      232.55      2.26 o 
   1  13   5       23.02       23.89      0.68 o 
   2  13   5       53.21       53.22      0.93 o 
   3  13   5       19.56       21.73      0.82 o 
   4  13   5        4.97        8.06      0.54 o 
   5  13   5       47.25       50.64      1.20 o 
   6  13   5        0.01        1.05      0.46 o 
  -5  14   5      108.28      105.89      1.77 o 
  -4  14   5        5.24        4.68      0.44 o 
  -3  14   5       22.81       21.51      0.80 o 
  -2  14   5       10.55       10.35      0.65 o 
  -1  14   5      157.85      158.14      1.91 o 
   0  14   5       14.31       15.03      0.57 o 
   1  14   5      189.61      187.25      1.94 o 
   2  14   5       29.98       29.13      0.78 o 
   3  14   5        1.38        2.10      0.40 o 
   4  14   5       11.33        9.58      0.63 o 
   5  14   5       15.93       21.06      0.88 o 
  -5  15   5        3.84        3.73      0.53 o 
  -4  15   5       26.55       30.50      1.23 o 
  -3  15   5       28.68       26.19      1.00 o 
  -2  15   5        0.49        5.49      0.90 o 
  -1  15   5      288.20      288.50      4.16 o 
   0  15   5        0.98        0.73      0.40 o 
   1  15   5      198.45      201.89      2.86 o 
   2  15   5      121.37      119.92      2.10 o 
   3  15   5        0.99        2.38      0.54 o 
   4  15   5       94.30       93.26      2.07 o 
   5  15   5        2.98        2.81      0.55 o 
  -4  16   5       95.58       98.15      1.74 o 
  -3  16   5        0.06        0.95      0.48 o 
  -2  16   5        4.09        7.37      1.02 o 
  -1  16   5        9.63        9.86      0.93 o 
   0  16   5       21.45       22.25      0.94 o 
   1  16   5        0.49        0.30      0.46 o 
   2  16   5      122.44      116.67      2.31 o 
   3  16   5       11.49       14.56      0.95 o 
   4  16   5      116.20      118.62      2.42 o 
  -2  17   5       16.82       19.00      1.04 o 
  -1  17   5      164.10      161.13      3.26 o 
   0  17   5        5.01        5.85      0.71 o 
   1  17   5      104.49      104.33      2.33 o 
   2  17   5      121.36      122.60      2.45 o 
  -9   0   6       49.48       45.65      1.44 o 
  -8   0   6      228.08      225.89      3.40 o 
  -7   0   6       15.56       16.99      0.95 o 
  -6   0   6      456.51      430.83      5.00 o 
  -5   0   6       27.72       77.53      2.38 o 
  -4   0   6      686.45      684.76      5.81 o 
  -3   0   6      638.71      622.12      4.56 o 
  -2   0   6        9.90       44.05      0.65 o 
  -1   0   6     1651.21     1599.45     17.73 o 
   0   0   6      101.89       78.28      1.51 o 
   1   0   6       55.95      109.64      4.26 o 
   2   0   6      620.69      500.91      4.59 o 
   3   0   6      557.32      572.01      4.43 o 
   4   0   6      259.24      241.46      2.35 o 
   5   0   6     1564.82     1441.39     11.81 o 
   6   0   6      162.73      170.94      2.18 o 
   7   0   6      130.98      125.63      2.24 o 
   8   0   6      109.52      115.10      2.27 o 
   9   0   6        2.30        3.33      0.86 o 
  -9   1   6       71.29       75.56      1.22 o 
  -8   1   6      140.44      146.62      1.81 o 
  -7   1   6      187.39      187.04      1.79 o 
  -6   1   6      290.54      292.09      2.35 o 
  -5   1   6       61.15       65.57      0.85 o 
  -4   1   6      229.07      205.03      1.49 o 
  -3   1   6      568.09      479.49      2.65 o 
  -2   1   6      401.68      418.74      2.11 o 
  -1   1   6      228.33      228.98      1.98 o 
   0   1   6      277.07      318.07      2.98 o 
   1   1   6      436.02      461.78      3.20 o 
   2   1   6       87.95      123.70      0.90 o 
   3   1   6        0.56       18.01      0.38 o 
   4   1   6        3.36       10.41      0.35 o 
   5   1   6       58.91       56.34      0.70 o 
   6   1   6      453.13      433.87      3.04 o 
   7   1   6       21.08       25.54      0.59 o 
   8   1   6      196.90      199.49      2.29 o 
   9   1   6       15.59       19.35      1.03 o 
  -9   2   6        9.10       10.10      0.57 o 
  -8   2   6        0.18        0.42      0.31 o 
  -7   2   6        0.89        0.90      0.25 o 
  -6   2   6       31.46       29.54      0.59 o 
  -5   2   6       99.65       97.49      1.23 o 
  -4   2   6       49.89       44.50      0.59 o 
  -3   2   6        0.03        4.59      0.17 o 
  -2   2   6        0.16        1.30      0.07 o 
  -1   2   6      502.41      506.00      3.37 o 
   0   2   6      607.88      600.81      4.30 o 
   1   2   6       53.41       76.42      0.72 o 
   2   2   6        1.88        4.21      0.13 o 
   3   2   6       91.15      103.06      0.77 o 
   4   2   6       88.02       82.90      0.77 o 
   5   2   6      276.54      271.28      1.96 o 
   6   2   6        0.43        1.49      0.21 o 
   7   2   6        1.62        1.54      0.26 o 
   8   2   6        9.79        9.71      0.62 o 
   9   2   6       38.91       38.57      1.78 o 
  -9   3   6        9.57       10.94      0.58 o 
  -8   3   6       88.31       89.14      1.36 o 
  -7   3   6       11.76       17.11      0.52 o 
  -6   3   6       62.44       65.77      0.86 o 
  -5   3   6      186.25      175.16      1.55 o 
  -4   3   6        2.37        4.66      0.22 o 
  -3   3   6      772.21      746.91      4.61 o 
  -2   3   6      103.84       93.77      0.60 o 
  -1   3   6        7.31        9.83      0.21 o 
   0   3   6      228.35      232.01      1.60 o 
   1   3   6       44.19       30.20      0.38 o 
   2   3   6       47.15       57.21      0.43 o 
   3   3   6       29.03       56.26      0.54 o 
   4   3   6       64.75       54.66      0.61 o 
   5   3   6       11.31       19.03      0.42 o 
   6   3   6        6.20        8.26      0.34 o 
   7   3   6      149.22      152.34      1.48 o 
   8   3   6        6.90        8.52      0.58 o 
   9   3   6       34.42       31.49      1.33 o 
  -8   4   6       43.60       43.78      0.97 o 
  -7   4   6        0.20        6.06      0.38 o 
  -6   4   6        6.97       15.36      0.49 o 
  -5   4   6        0.22        8.45      0.40 o 
  -4   4   6      255.56      266.92      1.86 o 
  -3   4   6      169.78      175.95      1.26 o 
  -2   4   6      123.42      134.01      0.96 o 
  -1   4   6     1241.66     1145.75      5.22 o 
   0   4   6      162.91      132.69      0.97 o 
   1   4   6      479.27      482.09      2.40 o 
   2   4   6      611.50      572.52      3.12 o 
   3   4   6       48.83       37.78      0.47 o 
   4   4   6      837.92      781.71      4.37 o 
   5   4   6      203.77      191.91      1.55 o 
   6   4   6      204.36      204.85      1.71 o 
   7   4   6      175.29      168.41      1.59 o 
   8   4   6        3.66        4.02      0.51 o 
  -8   5   6      441.55      435.01      5.40 o 
  -7   5   6      195.30      198.44      1.93 o 
  -6   5   6      832.44      809.38      5.54 o 
  -5   5   6      477.30      452.34      3.83 o 
  -4   5   6        7.34        9.43      0.31 o 
  -3   5   6      379.28      355.31      2.37 o 
  -2   5   6       29.53       23.18      0.33 o 
  -1   5   6       13.35       15.75      0.25 o 
   0   5   6      512.45      514.87      2.73 o 
   1   5   6       13.88       14.21      0.24 o 
   2   5   6        8.50        8.14      0.21 o 
   3   5   6      347.94      320.28      1.93 o 
   4   5   6       47.51       42.84      0.58 o 
   5   5   6       11.89       28.62      0.90 o 
   6   5   6       31.22       54.41      0.79 o 
   7   5   6      232.77      232.42      2.12 o 
   8   5   6       67.56       84.28      1.76 o 
  -8   6   6        1.75        0.82      0.40 o 
  -7   6   6       32.73       35.09      0.84 o 
  -6   6   6        0.04        2.82      0.31 o 
  -5   6   6        8.29       14.76      0.53 o 
  -4   6   6        0.25        5.22      0.33 o 
  -3   6   6        9.32       11.76      0.41 o 
  -2   6   6      154.17      143.77      1.15 o 
  -1   6   6      591.86      598.32      3.41 o 
   0   6   6      295.31      286.05      1.80 o 
   1   6   6      567.09      603.47      3.52 o 
   2   6   6       23.33       36.25      0.48 o 
   3   6   6       96.13      101.81      0.86 o 
   4   6   6      125.33      129.90      1.17 o 
   5   6   6      132.54      125.41      1.22 o 
   6   6   6      103.27      100.45      1.13 o 
   7   6   6       18.62       19.83      0.62 o 
   8   6   6        0.01        0.64      0.44 o 
  -8   7   6        0.54        1.10      0.40 o 
  -7   7   6       18.10       17.98      0.70 o 
  -6   7   6       48.48       49.31      0.94 o 
  -5   7   6       56.08       57.74      0.95 o 
  -4   7   6        0.79        0.35      0.18 o 
  -3   7   6        9.19       11.45      0.33 o 
  -2   7   6      502.51      476.48      3.23 o 
  -1   7   6        7.11        7.95      0.27 o 
   0   7   6        0.02        0.36      0.14 o 
   1   7   6       40.31       36.45      0.53 o 
   2   7   6      256.69      253.51      1.77 o 
   3   7   6       36.28       34.04      0.49 o 
   4   7   6        0.12        0.26      0.16 o 
   5   7   6        0.03        1.94      0.24 o 
   6   7   6        0.02        1.68      0.26 o 
   7   7   6        4.55        4.19      0.38 o 
   8   7   6        2.25        2.44      0.56 o 
  -8   8   6       14.68       17.13      0.78 o 
  -7   8   6       29.62       31.50      0.96 o 
  -6   8   6        8.25       10.12      0.52 o 
  -5   8   6      114.39      113.92      1.57 o 
  -4   8   6       54.45       61.85      0.91 o 
  -3   8   6      256.13      244.07      2.25 o 
  -2   8   6        0.03       33.79      1.74 o 
  -1   8   6      382.11      359.32      2.63 o 
   0   8   6      266.70      262.78      1.95 o 
   1   8   6        2.00       14.78      0.44 o 
   2   8   6      965.82      897.72      5.40 o 
   3   8   6        5.52       14.29      0.36 o 
   4   8   6      108.70      106.17      1.12 o 
   5   8   6       66.50       71.32      0.95 o 
   6   8   6       19.16       18.67      0.56 o 
   7   8   6       53.43       55.18      1.28 o 
   8   8   6       25.04       23.71      1.12 o 
  -7   9   6       90.03       91.83      1.77 o 
  -6   9   6      321.61      327.03      3.92 o 
  -5   9   6      286.97      282.16      3.19 o 
  -4   9   6      230.03      224.18      2.09 o 
  -3   9   6      416.32      379.69      3.02 o 
  -2   9   6        0.41        6.55      0.34 o 
  -1   9   6      140.75      132.77      1.37 o 
   0   9   6       75.30       70.51      0.91 o 
   1   9   6       30.99       33.45      0.62 o 
   2   9   6       57.01       53.64      0.84 o 
   3   9   6       10.04       23.41      0.56 o 
   4   9   6       23.94       28.48      0.57 o 
   5   9   6       39.82       49.83      0.80 o 
   6   9   6        4.38       15.48      0.70 o 
   7   9   6      105.84      113.82      2.10 o 
  -7  10   6        4.53        5.24      0.58 o 
  -6  10   6       22.65       26.20      0.97 o 
  -5  10   6       34.81       41.18      0.96 o 
  -4  10   6      196.16      193.30      1.94 o 
  -3  10   6      320.86      312.78      2.66 o 
  -2  10   6       14.15       36.32      1.54 o 
  -1  10   6       57.70       54.28      0.83 o 
   0  10   6      151.22      145.91      1.52 o 
   1  10   6        0.10        2.49      0.26 o 
   2  10   6      679.57      665.58      4.92 o 
   3  10   6      144.10      150.24      1.50 o 
   4  10   6      190.98      186.39      1.93 o 
   5  10   6      147.81      144.21      1.50 o 
   6  10   6       59.20       57.52      1.23 o 
   7  10   6       12.92       12.38      0.89 o 
  -7  11   6       12.71       14.77      0.82 o 
  -6  11   6        0.13        0.33      0.47 o 
  -5  11   6        6.61        7.94      0.57 o 
  -4  11   6      114.29      105.50      1.36 o 
  -3  11   6       41.00       39.10      0.77 o 
  -2  11   6       70.33       68.27      1.06 o 
  -1  11   6      260.09      243.54      2.37 o 
   0  11   6       27.89       23.86      0.59 o 
   1  11   6       36.08       42.08      0.78 o 
   2  11   6       28.42       28.04      0.63 o 
   3  11   6       25.01       27.70      0.62 o 
   4  11   6        2.12        6.30      0.37 o 
   5  11   6       41.19       43.78      0.95 o 
   6  11   6        4.51        5.06      0.57 o 
   7  11   6       28.36       24.29      1.14 o 
  -6  12   6        1.97        2.28      0.53 o 
  -5  12   6        1.93        4.21      0.61 o 
  -4  12   6      147.45      152.01      1.76 o 
  -3  12   6       18.68       18.94      0.59 o 
  -2  12   6        1.45        2.03      0.30 o 
  -1  12   6        1.37        2.01      0.30 o 
   0  12   6       92.08       90.68      1.22 o 
   1  12   6        3.86        4.14      0.34 o 
   2  12   6        3.83        3.88      0.33 o 
   3  12   6       14.86       16.73      0.56 o 
   4  12   6       23.78       27.31      0.76 o 
   5  12   6       24.21       24.11      0.87 o 
   6  12   6        0.58        0.31      0.38 o 
  -6  13   6       54.90       56.87      1.57 o 
  -5  13   6      158.81      156.53      3.12 o 
  -4  13   6       34.88       36.65      0.94 o 
  -3  13   6      279.93      274.50      2.60 o 
  -2  13   6       67.37       65.63      1.13 o 
  -1  13   6        0.23        0.52      0.30 o 
   0  13   6      206.46      200.02      2.17 o 
   1  13   6       12.60       12.33      0.52 o 
   2  13   6        0.04        2.29      0.31 o 
   3  13   6        0.02        9.15      0.53 o 
   4  13   6       66.22       66.89      1.66 o 
   5  13   6        4.45        9.79      0.70 o 
   6  13   6        2.56        5.01      0.61 o 
  -5  14   6        0.30        3.56      0.54 o 
  -4  14   6      117.22      113.06      2.00 o 
  -3  14   6       38.81       46.29      1.05 o 
  -2  14   6      133.93      135.07      1.84 o 
  -1  14   6       29.66       35.27      0.93 o 
   0  14   6       56.81       60.47      1.06 o 
   1  14   6      119.16      116.78      1.54 o 
   2  14   6      212.12      208.01      2.52 o 
   3  14   6      200.49      200.85      2.88 o 
   4  14   6       38.85       45.65      1.45 o 
   5  14   6       64.47       60.79      1.52 o 
  -4  15   6       21.80       21.52      0.86 o 
  -3  15   6        4.32        3.00      0.82 o 
  -2  15   6        0.05        0.55      0.39 o 
  -1  15   6        1.13        2.93      0.50 o 
   0  15   6       62.80       62.95      1.27 o 
   1  15   6       69.25       70.36      1.51 o 
   2  15   6        4.82        4.48      0.56 o 
   3  15   6        0.06        0.76      0.46 o 
   4  15   6       12.16       13.52      0.94 o 
  -3  16   6       13.61       15.65      0.85 o 
  -2  16   6       51.50       46.84      1.41 o 
  -1  16   6        9.17       11.14      1.03 o 
   0  16   6       47.24       42.19      1.58 o 
   1  16   6       36.66       33.72      1.44 o 
   2  16   6       14.95       17.04      1.17 o 
   3  16   6       19.13       19.64      1.05 o 
  -1  17   6        0.01        0.65      0.60 o 
   0  17   6        3.81        4.76      1.21 o 
   1  17   6        1.48        1.70      0.55 o 
  -8   1   7       27.71       27.55      0.67 o 
  -7   1   7       79.67       81.05      1.06 o 
  -6   1   7        5.48        7.31      0.37 o 
  -5   1   7        5.59       10.67      0.39 o 
  -4   1   7      157.03      137.23      1.18 o 
  -3   1   7        9.63       28.10      0.66 o 
  -2   1   7      122.08      130.19      1.21 o 
  -1   1   7        0.01       14.19      0.39 o 
   0   1   7      610.23      586.09      5.11 o 
   1   1   7      370.52      331.88      2.73 o 
   2   1   7      742.02      702.16      4.22 o 
   3   1   7      455.27      432.37      2.38 o 
   4   1   7        5.25       10.99      0.31 o 
   5   1   7      130.81      117.04      1.13 o 
   6   1   7       30.06       29.24      0.58 o 
   7   1   7       26.13       28.93      0.68 o 
   8   1   7       53.42       55.46      1.15 o 
  -8   2   7       18.86       23.34      0.64 o 
  -7   2   7       53.63       54.21      0.90 o 
  -6   2   7      307.01      300.40      2.33 o 
  -5   2   7      799.38      758.68      5.33 o 
  -4   2   7      875.68      841.71      5.13 o 
  -3   2   7      487.47      464.02      2.93 o 
  -2   2   7     1867.37     1702.51     11.34 o 
  -1   2   7      205.42      203.28      1.60 o 
   0   2   7      417.67      436.69      3.49 o 
   1   2   7      377.95      337.26      2.61 o 
   2   2   7       97.42      159.15      2.83 o 
   3   2   7      239.99      233.67      1.43 o 
   4   2   7       61.72       84.98      0.79 o 
   5   2   7        3.95       30.18      0.97 o 
   6   2   7      106.11      108.04      1.17 o 
   7   2   7       22.52       21.61      0.61 o 
   8   2   7       30.35       29.39      0.91 o 
  -8   3   7       95.13       95.23      1.32 o 
  -7   3   7      380.01      362.93      2.92 o 
  -6   3   7       81.73       84.96      1.05 o 
  -5   3   7       26.95       33.92      0.79 o 
  -4   3   7       50.51       41.36      0.57 o 
  -3   3   7      183.53      192.61      1.42 o 
  -2   3   7        4.58       15.71      0.36 o 
  -1   3   7      240.55      219.45      1.60 o 
   0   3   7      693.23      688.73      4.63 o 
   1   3   7      254.21      235.90      1.68 o 
   2   3   7      246.38      232.33      1.77 o 
   3   3   7      206.81      204.70      1.42 o 
   4   3   7        6.56        9.82      0.28 o 
   5   3   7      291.63      280.55      2.04 o 
   6   3   7      214.07      200.11      1.69 o 
   7   3   7      159.87      162.89      1.74 o 
   8   3   7       92.98       95.30      1.64 o 
  -8   4   7       68.85       67.76      1.17 o 
  -7   4   7        8.52        7.91      0.41 o 
  -6   4   7      135.75      139.41      1.44 o 
  -5   4   7        0.72        0.62      0.17 o 
  -4   4   7        0.51        0.85      0.15 o 
  -3   4   7       14.19       14.55      0.33 o 
  -2   4   7      311.68      271.10      1.75 o 
  -1   4   7      557.30      521.81      3.84 o 
   0   4   7      661.31      683.66      5.34 o 
   1   4   7      414.39      392.51      2.68 o 
   2   4   7        9.43       15.66      0.50 o 
   3   4   7       18.76       14.91      0.30 o 
   4   4   7        0.66        1.57      0.17 o 
   5   4   7        0.93        0.69      0.19 o 
   6   4   7       10.25       15.53      0.46 o 
   7   4   7        0.67        0.80      0.26 o 
   8   4   7       37.62       38.80      1.10 o 
  -8   5   7        6.19        6.56      0.53 o 
  -7   5   7        8.48        9.34      0.47 o 
  -6   5   7       50.00       43.21      0.79 o 
  -5   5   7       37.61       40.66      0.69 o 
  -4   5   7       66.10       69.33      0.87 o 
  -3   5   7        4.77       16.04      0.51 o 
  -2   5   7      127.61      128.65      1.07 o 
  -1   5   7       19.38       13.90      0.24 o 
   0   5   7      274.61      240.32      1.75 o 
   1   5   7       25.76       22.68      0.33 o 
   2   5   7       40.70       48.45      0.55 o 
   3   5   7      163.40      160.45      1.17 o 
   4   5   7        0.02        4.48      0.41 o 
   5   5   7       26.60       27.58      0.55 o 
   6   5   7        0.18        1.71      0.24 o 
   7   5   7       20.00       19.11      0.58 o 
   8   5   7       33.66       32.35      1.08 o 
  -8   6   7        1.11        1.27      0.42 o 
  -7   6   7       72.89       70.91      1.17 o 
  -6   6   7        1.15        1.83      0.28 o 
  -5   6   7      335.42      321.52      2.69 o 
  -4   6   7       77.17       81.49      0.99 o 
  -3   6   7      502.72      471.07      3.28 o 
  -2   6   7     1026.79      984.47      5.94 o 
  -1   6   7      249.37      244.32      1.70 o 
   0   6   7      764.72      721.48      4.74 o 
   1   6   7      321.56      329.93      2.26 o 
   2   6   7       11.70       49.16      0.93 o 
   3   6   7       53.46       65.61      0.71 o 
   4   6   7       43.30       45.37      0.64 o 
   5   6   7       47.42       52.62      0.75 o 
   6   6   7        2.50        3.53      0.30 o 
   7   6   7        3.71        7.27      0.42 o 
   8   6   7        2.17        2.05      0.51 o 
  -8   7   7       91.14       93.20      1.99 o 
  -7   7   7      218.45      220.56      2.49 o 
  -6   7   7      111.90      112.25      1.55 o 
  -5   7   7      141.09      149.20      1.69 o 
  -4   7   7       61.92       55.37      0.82 o 
  -3   7   7       95.13      103.79      1.07 o 
  -2   7   7      261.48      247.17      1.97 o 
  -1   7   7       48.68       56.48      0.62 o 
   0   7   7      717.96      665.73      4.31 o 
   1   7   7       20.75       19.81      0.39 o 
   2   7   7       82.38       91.33      1.14 o 
   3   7   7      424.27      408.22      2.70 o 
   4   7   7       23.18       26.50      0.52 o 
   5   7   7      277.10      258.86      2.17 o 
   6   7   7      225.13      225.02      2.14 o 
   7   7   7       17.85       24.09      0.70 o 
   8   7   7      135.30      135.62      2.59 o 
  -7   8   7       43.96       46.58      1.11 o 
  -6   8   7      115.37      115.74      1.84 o 
  -5   8   7      276.92      262.56      2.72 o 
  -4   8   7      111.15      108.11      1.34 o 
  -3   8   7      320.55      299.59      2.63 o 
  -2   8   7      191.35      184.05      1.67 o 
  -1   8   7      111.10       97.53      1.06 o 
   0   8   7      253.48      237.96      1.87 o 
   1   8   7       26.09       36.16      0.63 o 
   2   8   7       73.88       79.16      1.02 o 
   3   8   7       44.58       59.19      0.75 o 
   4   8   7       29.59       32.58      0.60 o 
   5   8   7       31.75       38.23      0.69 o 
   6   8   7        0.17        3.97      0.36 o 
   7   8   7        0.02        1.33      0.34 o 
  -7   9   7        1.62        0.61      0.42 o 
  -6   9   7       82.12       81.42      1.64 o 
  -5   9   7       14.51       15.00      0.65 o 
  -4   9   7       22.18       25.34      0.65 o 
  -3   9   7      118.42      109.22      1.26 o 
  -2   9   7      102.98       99.33      1.14 o 
  -1   9   7       79.91       77.32      0.98 o 
   0   9   7        0.01        0.32      0.17 o 
   1   9   7      187.34      173.59      1.70 o 
   2   9   7       29.52       34.40      0.68 o 
   3   9   7       85.85       80.36      1.00 o 
   4   9   7        5.03        8.71      0.41 o 
   5   9   7        0.18        1.53      0.27 o 
   6   9   7       36.06       38.83      1.26 o 
   7   9   7        2.25        2.38      0.53 o 
  -7  10   7        0.89        1.38      0.47 o 
  -6  10   7       10.71       12.63      0.73 o 
  -5  10   7      139.39      146.19      2.03 o 
  -4  10   7       99.32       93.68      1.24 o 
  -3  10   7      120.34      123.36      1.41 o 
  -2  10   7      359.62      333.74      2.75 o 
  -1  10   7        7.82       16.43      0.54 o 
   0  10   7        4.46        5.90      0.33 o 
   1  10   7      187.39      170.24      1.73 o 
   2  10   7       30.26       40.13      0.77 o 
   3  10   7       41.71       42.44      0.75 o 
   4  10   7        2.31        4.24      0.32 o 
   5  10   7      116.63      116.14      1.50 o 
   6  10   7       18.92       19.52      0.95 o 
   7  10   7        2.73        2.25      0.53 o 
  -6  11   7       44.08       42.21      1.30 o 
  -5  11   7      101.98      104.58      1.71 o 
  -4  11   7       97.54      101.37      1.51 o 
  -3  11   7        0.00       10.30      0.69 o 
  -2  11   7        0.06       12.99      0.95 o 
  -1  11   7       34.64       32.49      0.78 o 
   0  11   7      180.94      184.90      1.86 o 
   1  11   7       35.71       36.63      0.74 o 
   2  11   7      402.20      380.73      3.23 o 
   3  11   7      258.98      258.43      2.39 o 
   4  11   7      153.53      148.80      1.72 o 
   5  11   7       73.92       81.68      1.32 o 
   6  11   7        9.52       11.38      0.68 o 
  -6  12   7        6.26        6.85      0.76 o 
  -5  12   7      340.89      343.52      6.33 o 
  -4  12   7      179.18      176.59      2.01 o 
  -3  12   7      423.06      408.80      3.55 o 
  -2  12   7      214.61      205.83      2.18 o 
  -1  12   7       18.81       21.95      0.69 o 
   0  12   7        2.25        7.08      0.61 o 
   1  12   7      134.96      131.77      1.57 o 
   2  12   7       43.23       51.26      0.90 o 
   3  12   7      113.02      121.99      1.57 o 
   4  12   7       86.66       88.95      1.31 o 
   5  12   7       23.07       37.23      1.04 o 
   6  12   7        2.51        1.72      0.54 o 
  -5  13   7       26.88       25.57      1.18 o 
  -4  13   7       32.49       40.31      0.96 o 
  -3  13   7        0.19        1.07      0.30 o 
  -2  13   7       18.65       20.47      0.71 o 
  -1  13   7       29.38       26.85      0.84 o 
   0  13   7        9.32        8.31      0.45 o 
   1  13   7        0.70        1.66      0.32 o 
   2  13   7       25.19       24.90      0.97 o 
   3  13   7        3.47        4.81      0.41 o 
   4  13   7      151.03      150.94      2.21 o 
   5  13   7       13.80       16.78      0.80 o 
  -4  14   7       85.23       80.41      1.50 o 
  -3  14   7       16.47       14.74      0.63 o 
  -2  14   7       21.18       22.06      0.82 o 
  -1  14   7       22.13       20.69      0.80 o 
   0  14   7       11.16       10.12      0.54 o 
   1  14   7       38.32       35.14      0.88 o 
   2  14   7       38.85       36.53      0.91 o 
   3  14   7        5.51        7.04      0.57 o 
   4  14   7        2.46        5.35      0.73 o 
  -4  15   7       91.46       85.43      1.73 o 
  -3  15   7       25.34       29.76      0.94 o 
  -2  15   7        2.39        3.71      0.52 o 
  -1  15   7        3.37        3.96      0.51 o 
   0  15   7      107.86      113.15      1.87 o 
   1  15   7       19.67       20.42      0.77 o 
   2  15   7       29.54       29.22      1.04 o 
   3  15   7      128.73      130.61      2.29 o 
   4  15   7        0.03        3.43      0.80 o 
  -2  16   7       69.12       72.52      1.78 o 
  -1  16   7      106.35      109.44      2.25 o 
   0  16   7      104.85      114.57      2.32 o 
   1  16   7       64.28       72.27      1.63 o 
   2  16   7       46.08       45.26      2.01 o 
  -8   0   8        3.02        7.67      0.59 o 
  -7   0   8      325.39      335.54      3.81 o 
  -6   0   8      210.64      214.88      2.88 o 
  -5   0   8      623.52      570.51      6.13 o 
  -4   0   8      125.40      125.54      1.55 o 
  -3   0   8     1221.14     1122.28     11.36 o 
  -2   0   8        5.83       22.05      1.01 o 
  -1   0   8      375.25      412.76      4.96 o 
   0   0   8        6.96       61.36      3.54 o 
   1   0   8     1436.77     1312.41     12.42 o 
   2   0   8       45.35       45.08      1.23 o 
   3   0   8      936.66      885.60      8.27 o 
   4   0   8       21.81       25.94      0.60 o 
   5   0   8        2.60       21.25      1.26 o 
   6   0   8      226.12      221.59      2.65 o 
   7   0   8      137.23      146.76      2.72 o 
   8   0   8       59.07       54.43      1.70 o 
  -8   1   8       16.28       15.16      0.53 o 
  -7   1   8        0.00        1.86      0.28 o 
  -6   1   8        8.58       12.73      0.44 o 
  -5   1   8      114.67      112.73      1.23 o 
  -4   1   8      150.59      160.47      1.37 o 
  -3   1   8        2.37       20.64      0.68 o 
  -2   1   8      559.27      552.02      4.31 o 
  -1   1   8       20.00       56.33      1.10 o 
   0   1   8     1788.68     1760.61     12.94 o 
   1   1   8      803.67      749.78      5.58 o 
   2   1   8      827.01      790.25      5.47 o 
   3   1   8      157.61      149.50      1.35 o 
   4   1   8       81.43       93.02      0.90 o 
   5   1   8       10.06       13.71      0.38 o 
   6   1   8       10.68       10.45      0.39 o 
   7   1   8       38.67       38.80      0.79 o 
   8   1   8       25.53       23.07      0.81 o 
  -8   2   8        7.91        8.26      0.44 o 
  -7   2   8       85.16       82.28      1.12 o 
  -6   2   8        1.89        3.10      0.27 o 
  -5   2   8        9.17       10.65      0.35 o 
  -4   2   8      109.29       93.50      0.97 o 
  -3   2   8       66.88       61.49      0.78 o 
  -2   2   8       36.41       42.08      0.69 o 
  -1   2   8      287.27      293.66      2.28 o 
   0   2   8      262.39      235.95      2.30 o 
   1   2   8       52.67       59.49      0.72 o 
   2   2   8       78.20       66.93      0.75 o 
   3   2   8      290.50      254.75      1.95 o 
   4   2   8       37.23       37.35      0.59 o 
   5   2   8       10.44       11.33      0.37 o 
   6   2   8        7.02        5.55      0.32 o 
   7   2   8       22.71       23.40      0.64 o 
   8   2   8        1.54        1.59      0.39 o 
  -8   3   8        0.96        1.16      0.29 o 
  -7   3   8        2.78        3.53      0.32 o 
  -6   3   8        2.77        3.93      0.28 o 
  -5   3   8        4.30        5.32      0.32 o 
  -4   3   8       28.93       50.85      1.02 o 
  -3   3   8        2.79        7.70      0.36 o 
  -2   3   8       11.83       34.13      0.70 o 
  -1   3   8      755.25      745.69      5.67 o 
   0   3   8        7.17        4.88      0.24 o 
   1   3   8     1031.01      977.03      6.50 o 
   2   3   8      505.53      495.57      3.54 o 
   3   3   8       44.56       49.92      0.62 o 
   4   3   8      339.47      310.01      2.22 o 
   5   3   8       30.64       28.73      0.59 o 
   6   3   8       45.77       44.57      0.73 o 
   7   3   8        0.00        0.57      0.26 o 
   8   3   8       17.86       16.34      0.78 o 
  -8   4   8       99.09       99.21      1.35 o 
  -7   4   8       74.24       75.16      1.10 o 
  -6   4   8      121.01      127.67      1.48 o 
  -5   4   8      156.24      161.57      1.55 o 
  -4   4   8      316.43      293.68      2.34 o 
  -3   4   8      210.06      214.28      1.79 o 
  -2   4   8      265.51      267.38      2.29 o 
  -1   4   8      245.46      227.76      2.10 o 
   0   4   8        1.29        7.47      0.34 o 
   1   4   8        2.91       36.01      1.74 o 
   2   4   8       82.46       81.22      0.92 o 
   3   4   8      378.81      382.54      2.46 o 
   4   4   8      270.73      269.11      2.00 o 
   5   4   8      118.81      117.87      1.19 o 
   6   4   8      268.61      263.28      2.32 o 
   7   4   8       19.28       18.48      0.62 o 
   8   4   8       46.16       49.64      1.18 o 
  -8   5   8        9.37        8.60      0.53 o 
  -7   5   8        6.84       14.07      0.52 o 
  -6   5   8        3.60        3.64      0.32 o 
  -5   5   8       29.08       35.33      0.83 o 
  -4   5   8      414.15      406.67      3.10 o 
  -3   5   8      167.76      154.92      1.37 o 
  -2   5   8      749.89      757.19      5.57 o 
  -1   5   8     1424.42     1335.19      9.37 o 
   0   5   8      299.68      289.20      2.44 o 
   1   5   8      877.64      844.00      5.53 o 
   2   5   8      306.87      318.02      2.31 o 
   3   5   8        9.67       12.98      0.31 o 
   4   5   8      343.42      341.69      2.36 o 
   5   5   8       50.11       52.31      0.74 o 
   6   5   8       27.75       24.80      0.60 o 
   7   5   8      179.15      168.77      1.82 o 
   8   5   8        5.79        6.78      0.89 o 
  -8   6   8       19.32       20.57      1.06 o 
  -7   6   8      170.16      172.94      1.87 o 
  -6   6   8       14.05       15.00      0.56 o 
  -5   6   8      127.63      130.25      1.50 o 
  -4   6   8        1.04        1.12      0.20 o 
  -3   6   8        0.12        8.97      0.47 o 
  -2   6   8       75.77       72.95      0.76 o 
  -1   6   8      153.69      133.22      1.24 o 
   0   6   8       32.76       36.88      0.52 o 
   1   6   8       12.70       17.55      0.41 o 
   2   6   8       84.12       74.54      0.76 o 
   3   6   8      180.90      173.19      1.35 o 
   4   6   8       12.19        9.78      0.33 o 
   5   6   8       87.31       89.41      1.02 o 
   6   6   8        4.94        6.02      0.37 o 
   7   6   8       39.34       45.25      0.93 o 
  -7   7   8       55.58       47.86      1.10 o 
  -6   7   8        2.09        1.78      0.31 o 
  -5   7   8       71.24       69.18      1.08 o 
  -4   7   8       43.79       51.05      0.78 o 
  -3   7   8      133.88      145.17      1.34 o 
  -2   7   8       27.48       27.55      0.53 o 
  -1   7   8      218.43      209.54      1.72 o 
   0   7   8       30.55       29.12      0.44 o 
   1   7   8        0.03        8.66      0.31 o 
   2   7   8      101.38       94.16      1.07 o 
   3   7   8        5.30       14.61      1.08 o 
   4   7   8        8.80       15.07      0.53 o 
   5   7   8       17.70       21.62      0.53 o 
   6   7   8        1.07        1.47      0.28 o 
   7   7   8       25.83       25.97      0.82 o 
  -7   8   8        4.57        4.35      0.50 o 
  -6   8   8      147.26      159.89      2.20 o 
  -5   8   8       18.84       18.14      0.65 o 
  -4   8   8      320.51      331.77      2.92 o 
  -3   8   8      169.37      171.43      1.65 o 
  -2   8   8       36.69       36.83      0.61 o 
  -1   8   8      213.26      199.47      1.73 o 
   0   8   8       50.53       52.22      1.05 o 
   1   8   8        9.03       15.62      0.49 o 
   2   8   8        6.47        9.61      0.38 o 
   3   8   8      140.60      139.65      1.41 o 
   4   8   8      699.68      681.86      4.64 o 
   5   8   8       26.44       23.62      0.61 o 
   6   8   8      357.32      350.43      3.11 o 
   7   8   8        0.23        0.69      0.32 o 
  -7   9   8       10.41        8.63      0.68 o 
  -6   9   8        5.16        4.15      0.52 o 
  -5   9   8       15.31       16.84      0.65 o 
  -4   9   8        0.63       11.07      0.71 o 
  -3   9   8      309.43      314.13      2.62 o 
  -2   9   8      205.08      199.20      1.82 o 
  -1   9   8      824.67      785.70      5.46 o 
   0   9   8      114.40      112.02      1.27 o 
   1   9   8      762.34      744.68      5.36 o 
   2   9   8      144.43      146.88      1.58 o 
   3   9   8      321.09      312.94      2.54 o 
   4   9   8      260.43      251.02      2.17 o 
   5   9   8        1.42        2.64      0.32 o 
   6   9   8        9.72       10.99      0.71 o 
   7   9   8        7.49        7.80      0.60 o 
  -6  10   8      248.57      252.99      3.17 o 
  -5  10   8        0.29        0.95      0.30 o 
  -4  10   8      572.87      549.05      4.70 o 
  -3  10   8       42.20       40.89      0.75 o 
  -2  10   8       15.37       12.64      0.46 o 
  -1  10   8        0.02        4.88      0.32 o 
   0  10   8      106.17      109.81      1.30 o 
   1  10   8       30.88       34.08      0.82 o 
   2  10   8       16.94       15.66      0.51 o 
   3  10   8        7.70        9.20      0.41 o 
   4  10   8       91.88      108.21      1.39 o 
   5  10   8       12.57       10.35      0.60 o 
   6  10   8      105.66      119.70      1.77 o 
  -6  11   8       22.67       20.31      0.92 o 
  -5  11   8      116.95      119.32      1.92 o 
  -4  11   8        3.22        4.15      0.39 o 
  -3  11   8       99.63      106.58      1.39 o 
  -2  11   8        6.56        5.75      0.35 o 
  -1  11   8        5.26        7.71      0.41 o 
   0  11   8       10.53       10.75      0.45 o 
   1  11   8       90.75       81.65      1.15 o 
   2  11   8        3.95        5.72      0.38 o 
   3  11   8      162.36      161.87      1.84 o 
   4  11   8        1.55        2.01      0.34 o 
   5  11   8        7.55       13.35      0.59 o 
   6  11   8       37.65       37.60      0.99 o 
  -5  12   8      128.38      120.62      1.99 o 
  -4  12   8       13.85       14.46      0.62 o 
  -3  12   8      166.20      151.95      1.78 o 
  -2  12   8        8.57        9.31      0.49 o 
  -1  12   8        0.14        2.36      0.37 o 
   0  12   8        5.84        6.06      0.44 o 
   1  12   8       76.66       72.50      1.18 o 
   2  12   8       10.83        9.91      0.52 o 
   3  12   8       89.71       89.35      1.33 o 
   4  12   8        0.70        0.87      0.32 o 
   5  12   8       21.31       25.73      0.82 o 
  -5  13   8        3.29        4.02      0.73 o 
  -4  13   8       40.72       46.60      1.02 o 
  -3  13   8        8.14       10.11      0.52 o 
  -2  13   8      157.04      166.31      1.91 o 
  -1  13   8      101.25      109.10      1.58 o 
   0  13   8       91.54       85.08      1.50 o 
   1  13   8      254.51      255.99      2.64 o 
   2  13   8      317.13      315.21      3.09 o 
   3  13   8       82.28       81.75      1.35 o 
   4  13   8      140.83      142.26      2.44 o 
   5  13   8        0.52        1.06      0.40 o 
  -4  14   8      121.44      126.83      2.15 o 
  -3  14   8       44.83       42.40      0.98 o 
  -2  14   8       48.05       48.36      1.02 o 
  -1  14   8        0.17        1.33      0.40 o 
   0  14   8        9.08       10.79      0.63 o 
   1  14   8        0.10        0.75      0.31 o 
   2  14   8        1.24        3.10      0.42 o 
   3  14   8       22.68       22.21      0.97 o 
   4  14   8       22.54       30.29      0.99 o 
  -3  15   8       58.70       64.83      1.34 o 
  -2  15   8      232.12      222.97      2.85 o 
  -1  15   8       68.95       67.44      2.04 o 
   0  15   8        3.60        2.60      0.48 o 
   1  15   8        0.03        3.06      0.46 o 
   2  15   8        0.48        7.74      0.59 o 
   3  15   8       21.92       25.88      1.01 o 
  -1  16   8       23.33       25.66      0.98 o 
   0  16   8        0.06        0.47      0.46 o 
   1  16   8       49.66       47.56      1.33 o 
  -8   1   9       10.00        9.17      0.43 o 
  -7   1   9       43.28       48.32      0.80 o 
  -6   1   9       97.90       92.13      1.17 o 
  -5   1   9      105.50      103.51      1.35 o 
  -4   1   9       89.37       97.47      1.93 o 
  -3   1   9       46.40       61.99      0.85 o 
  -2   1   9        3.15       12.95      0.56 o 
  -1   1   9      126.38      155.47      1.59 o 
   0   1   9      170.73      163.92      1.79 o 
   1   1   9      480.10      466.53      4.01 o 
   2   1   9      170.83      161.16      1.54 o 
   3   1   9      220.18      219.25      1.83 o 
   4   1   9       36.83       36.86      0.65 o 
   5   1   9       49.08       50.19      0.68 o 
   6   1   9       49.42       50.06      0.82 o 
   7   1   9      226.22      214.93      2.25 o 
   8   1   9        8.77        8.14      0.80 o 
  -8   2   9       29.92       37.42      0.74 o 
  -7   2   9        0.20        4.59      0.32 o 
  -6   2   9       77.47       78.26      1.01 o 
  -5   2   9       45.76       53.72      0.90 o 
  -4   2   9        1.52       11.32      0.47 o 
  -3   2   9      155.95      150.45      1.71 o 
  -1   2   9      174.26      181.22      1.70 o 
   0   2   9      352.08      348.36      3.21 o 
   1   2   9      242.49      256.27      2.76 o 
   2   2   9     1686.60     1540.59     10.71 o 
   3   2   9      160.86      149.63      1.47 o 
   4   2   9      331.34      316.00      2.72 o 
   5   2   9      179.13      174.41      1.49 o 
   6   2   9       63.48       65.60      0.95 o 
   7   2   9      118.81      112.60      1.58 o 
   8   2   9      135.41      132.10      2.08 o 
  -8   3   9       46.55       43.81      0.97 o 
  -7   3   9       60.14       69.07      1.04 o 
  -6   3   9      255.73      254.36      2.41 o 
  -5   3   9      204.67      207.94      1.93 o 
  -4   3   9      235.13      231.46      2.14 o 
  -3   3   9      374.64      364.21      3.50 o 
  -2   3   9       19.80       18.71      0.57 o 
  -1   3   9      772.30      765.11      5.85 o 
   0   3   9      145.90      129.38      1.35 o 
   1   3   9      493.92      500.94      3.71 o 
   2   3   9        3.72        7.53      0.31 o 
   3   3   9       12.08       26.80      0.55 o 
   4   3   9      112.49      112.90      1.48 o 
   5   3   9       11.73       17.77      0.44 o 
   6   3   9       20.56       27.49      0.65 o 
   7   3   9      108.41      109.64      1.65 o 
   8   3   9        0.45        1.43      0.40 o 
  -7   4   9        1.00        0.99      0.26 o 
  -6   4   9       89.30       93.16      1.28 o 
  -5   4   9       59.13       50.49      0.78 o 
  -4   4   9        2.12       19.04      1.58 o 
  -3   4   9      286.11      266.87      3.00 o 
  -2   4   9       34.65       50.40      0.74 o 
  -1   4   9        1.16        1.74      0.22 o 
   0   4   9       26.93       27.61      0.62 o 
   1   4   9        5.72        3.71      0.24 o 
   2   4   9      616.68      572.95      4.02 o 
   3   4   9       28.99       36.22      0.67 o 
   4   4   9      478.54      456.27      3.27 o 
   5   4   9        3.64        5.07      0.39 o 
   6   4   9       85.04       84.78      1.13 o 
   7   4   9        0.31        0.43      0.31 o 
  -7   5   9       69.58       67.00      1.14 o 
  -6   5   9        8.14        9.98      0.46 o 
  -5   5   9        0.08        1.74      0.36 o 
  -4   5   9        4.53        7.32      0.48 o 
  -3   5   9        1.03        6.00      0.54 o 
  -2   5   9      346.28      348.69      3.34 o 
  -1   5   9      102.54       87.84      1.14 o 
   0   5   9      394.92      369.01      3.12 o 
   1   5   9       87.20       82.42      0.99 o 
   2   5   9       93.11      110.16      1.17 o 
   3   5   9       46.00       46.37      0.73 o 
   4   5   9        5.06        5.96      0.27 o 
   5   5   9        0.29        1.15      0.22 o 
   6   5   9       87.64       83.88      1.10 o 
   7   5   9       31.73       32.99      0.90 o 
  -7   6   9        5.69        8.70      0.52 o 
  -6   6   9       11.05       10.62      0.57 o 
  -5   6   9        8.23       42.90      2.31 o 
  -4   6   9       74.69       72.75      0.89 o 
  -3   6   9       43.05       67.85      1.29 o 
  -2   6   9       72.64       75.86      1.17 o 
  -1   6   9        2.32        6.24      0.35 o 
   0   6   9       19.70       24.40      0.55 o 
   1   6   9      101.82       92.92      1.16 o 
   2   6   9      108.46      103.27      1.29 o 
   3   6   9      758.53      725.44      4.73 o 
   4   6   9      213.14      206.47      1.65 o 
   5   6   9     1041.12     1002.53      6.39 o 
   6   6   9       11.41       10.87      0.45 o 
   7   6   9       61.41       63.82      1.38 o 
  -7   7   9      170.09      173.54      2.54 o 
  -6   7   9      108.77      115.62      1.56 o 
  -5   7   9      117.81      109.81      1.34 o 
  -4   7   9      185.14      187.68      1.75 o 
  -3   7   9      234.57      217.43      2.01 o 
  -2   7   9      566.68      528.21      4.82 o 
  -1   7   9       60.44       61.63      1.06 o 
   0   7   9      793.51      731.34      5.96 o 
   1   7   9       21.15       22.93      0.57 o 
   2   7   9       61.71       74.41      1.10 o 
   3   7   9        9.56       17.71      0.44 o 
   4   7   9       49.82       49.70      0.78 o 
   5   7   9        2.80        6.62      0.37 o 
   6   7   9       12.03       16.50      0.57 o 
   7   7   9       39.51       47.21      1.05 o 
  -7   8   9        5.26        8.09      0.57 o 
  -6   8   9        1.03        1.33      0.32 o 
  -5   8   9       12.35       14.29      0.53 o 
  -4   8   9       87.52       84.53      1.11 o 
  -3   8   9        6.66       14.26      0.71 o 
  -2   8   9      157.74      150.49      1.44 o 
  -1   8   9       70.83       91.93      1.21 o 
   0   8   9       75.86       77.62      1.03 o 
   1   8   9      384.88      361.37      3.21 o 
   2   8   9       94.79       91.73      1.29 o 
   3   8   9      216.36      198.69      1.80 o 
   4   8   9       18.84       22.55      0.64 o 
   5   8   9       71.26       70.28      1.08 o 
   6   8   9        9.13        9.48      0.52 o 
   7   8   9       62.05       62.39      1.23 o 
  -6   9   9       31.91       28.15      1.02 o 
  -5   9   9       44.14       37.26      0.89 o 
  -4   9   9        6.75        9.20      0.43 o 
  -3   9   9        3.73        5.41      0.31 o 
  -2   9   9       29.11       31.23      0.66 o 
  -1   9   9       18.33       14.75      0.38 o 
   0   9   9       48.70       42.50      0.67 o 
   1   9   9        7.15        7.90      0.35 o 
   2   9   9       97.65       92.68      1.18 o 
   3   9   9        0.04        0.51      0.20 o 
   4   9   9        0.00        1.15      0.28 o 
   5   9   9        2.43        4.34      0.37 o 
   6   9   9        2.29        2.90      0.39 o 
  -6  10   9        7.77        7.02      0.58 o 
  -5  10   9        1.30       13.14      0.73 o 
  -4  10   9       10.44       11.55      0.50 o 
  -3  10   9        0.74        3.20      0.29 o 
  -2  10   9       14.05       13.75      0.53 o 
  -1  10   9       40.87       37.38      0.64 o 
   0  10   9       35.47       35.34      0.67 o 
   1  10   9        1.88        3.41      0.29 o 
   2  10   9      111.75      103.71      1.31 o 
   3  10   9       44.63       46.93      0.88 o 
   4  10   9       81.50       75.92      1.34 o 
   5  10   9      308.96      302.10      4.37 o 
   6  10   9        1.68        2.14      0.37 o 
  -5  11   9        5.55        6.57      0.48 o 
  -4  11   9      101.15       97.85      1.43 o 
  -3  11   9       45.51       51.65      0.90 o 
  -2  11   9      136.17      139.09      1.57 o 
  -1  11   9       82.56       77.47      1.07 o 
   0  11   9      109.61      109.25      1.44 o 
   1  11   9       35.03       33.31      0.76 o 
   2  11   9      169.91      173.19      1.97 o 
   3  11   9       86.19       85.25      1.26 o 
   4  11   9        1.96        4.95      0.47 o 
   5  11   9       12.11       11.76      0.67 o 
  -5  12   9       45.60       54.59      1.23 o 
  -4  12   9       26.14       26.01      0.78 o 
  -3  12   9        9.69       11.74      0.51 o 
  -2  12   9       32.84       36.18      0.77 o 
  -1  12   9      301.32      295.35      2.70 o 
   0  12   9      150.13      152.21      1.85 o 
   1  12   9      168.11      172.89      1.99 o 
   2  12   9       65.04       63.75      1.13 o 
   3  12   9       51.43       53.45      1.06 o 
   4  12   9        7.49        7.21      0.55 o 
   5  12   9      186.57      193.58      2.62 o 
  -4  13   9      102.19      103.07      1.63 o 
  -3  13   9       31.27       31.87      0.80 o 
  -2  13   9      103.48      100.62      1.47 o 
  -1  13   9       19.96       22.51      0.64 o 
   0  13   9        9.37        9.44      0.51 o 
   1  13   9       44.73       46.25      0.98 o 
   2  13   9       27.64       28.74      0.83 o 
   3  13   9       33.52       33.99      1.26 o 
   4  13   9       15.52       19.55      0.81 o 
  -3  14   9        0.65        1.03      0.33 o 
  -2  14   9        8.78        9.60      0.52 o 
  -1  14   9        1.10        1.48      0.31 o 
   0  14   9       16.86       16.29      0.67 o 
   1  14   9        0.60        0.71      0.33 o 
   2  14   9       39.03       39.66      1.05 o 
   3  14   9       17.82       17.11      0.77 o 
  -2  15   9        0.62        1.26      0.34 o 
  -1  15   9       71.18       70.65      1.42 o 
   0  15   9       14.70       13.54      0.76 o 
   1  15   9       56.60       55.82      1.37 o 
   2  15   9        0.53        1.20      0.38 o 
  -7   0  10        0.02        2.01      0.48 o 
  -6   0  10      245.72      240.86      3.55 o 
  -5   0  10      273.98      278.41      5.25 o 
  -4   0  10      687.48      657.43     10.17 o 
  -3   0  10      366.63      414.18      5.32 o 
  -2   0  10      653.36      599.43      7.17 o 
  -1   0  10       84.98      106.96      3.87 o 
   0   0  10      331.19      325.05      4.32 o 
   1   0  10      917.27      833.77      9.02 o 
   2   0  10       52.22       72.81      1.40 o 
   3   0  10      449.15      434.67      5.07 o 
   4   0  10        3.13       29.53      1.12 o 
   5   0  10        7.66       13.49      0.83 o 
   6   0  10        3.67       11.69      0.82 o 
   7   0  10       77.67       77.92      2.21 o 
  -7   1  10        7.42        6.89      0.51 o 
  -6   1  10      103.10      104.20      1.49 o 
  -5   1  10      228.41      215.93      4.37 o 
  -4   1  10        2.45        7.13      0.47 o 
  -3   1  10        0.53        6.47      0.52 o 
  -2   1  10        6.66        6.07      0.43 o 
  -1   1  10      312.29      328.33      3.29 o 
   0   1  10      180.72      198.59      1.99 o 
   1   1  10      111.33      120.71      1.56 o 
   2   1  10        5.23        5.06      0.26 o 
   3   1  10      171.43      158.63      1.47 o 
   4   1  10      156.89      142.56      1.48 o 
   5   1  10      101.02      108.07      1.33 o 
   6   1  10      140.66      139.01      1.43 o 
   7   1  10       18.19       19.56      0.96 o 
  -7   2  10        2.00        2.04      0.32 o 
  -6   2  10        2.18        2.17      0.33 o 
  -5   2  10       13.12       11.55      0.64 o 
  -4   2  10       56.55       48.50      1.06 o 
  -3   2  10        0.57       10.49      0.77 o 
  -2   2  10      154.16      146.64      1.94 o 
  -1   2  10       83.44       78.60      1.28 o 
   0   2  10        0.08        1.94      0.24 o 
   1   2  10       64.15       70.43      1.29 o 
   2   2  10       13.00       15.97      0.43 o 
   3   2  10      288.15      266.30      2.31 o 
   4   2  10        2.17        3.77      0.29 o 
   5   2  10       27.21       26.13      0.68 o 
   6   2  10        0.57        0.67      0.26 o 
   7   2  10       10.06        9.77      0.55 o 
  -7   3  10       19.46       20.17      0.67 o 
  -6   3  10        5.81       13.04      0.81 o 
  -5   3  10        8.49       12.50      0.58 o 
  -4   3  10        9.10        7.73      0.48 o 
  -3   3  10        0.89        1.44      0.23 o 
  -2   3  10       18.14       11.72      0.49 o 
  -1   3  10       10.44       14.14      0.52 o 
   0   3  10      158.82      151.39      1.74 o 
   1   3  10       52.49       50.36      0.70 o 
   2   3  10        2.35        3.57      0.32 o 
   3   3  10        3.31        3.12      0.27 o 
   4   3  10        1.05        1.32      0.24 o 
   5   3  10       99.80       95.52      1.50 o 
   6   3  10      219.30      216.27      2.56 o 
   7   3  10       46.62       46.92      1.03 o 
  -7   4  10        6.56        6.89      0.40 o 
  -6   4  10      300.73      294.93      3.22 o 
  -5   4  10       71.30       68.06      1.34 o 
  -4   4  10      298.49      283.58      3.51 o 
  -3   4  10      633.12      608.75      5.97 o 
  -2   4  10       42.13       48.21      0.91 o 
  -1   4  10      384.02      377.32      3.76 o 
   0   4  10      120.00      127.90      1.51 o 
   1   4  10       92.02       90.40      1.08 o 
   2   4  10      264.69      256.20      2.05 o 
   3   4  10       98.43      114.88      1.67 o 
   4   4  10      185.53      181.25      1.81 o 
   5   4  10       25.51       28.78      0.83 o 
   6   4  10       49.98       60.94      0.98 o 
   7   4  10        1.14        1.17      0.31 o 
  -7   5  10      142.84      149.16      1.86 o 
  -6   5  10       92.13       93.39      1.40 o 
  -5   5  10      130.09      135.74      1.91 o 
  -4   5  10       43.45       39.95      0.90 o 
  -3   5  10       20.13       38.95      1.15 o 
  -2   5  10        0.56        7.34      0.40 o 
  -1   5  10        4.94        8.17      0.37 o 
   0   5  10       90.62       83.08      1.06 o 
   1   5  10        9.31       12.07      0.39 o 
   2   5  10      195.16      182.73      1.79 o 
   3   5  10      486.94      462.70      3.53 o 
   4   5  10       67.81       64.26      0.94 o 
   5   5  10       77.81       78.08      1.24 o 
   6   5  10       73.47       74.87      1.05 o 
   7   5  10        3.72        6.77      0.52 o 
  -7   6  10        0.03        0.64      0.27 o 
  -6   6  10       55.18       51.67      1.02 o 
  -5   6  10        9.80       11.15      0.46 o 
  -4   6  10      162.10      153.93      1.84 o 
  -3   6  10      246.68      240.56      2.96 o 
  -2   6  10       32.96       36.99      1.03 o 
  -1   6  10       53.38       55.37      0.96 o 
   0   6  10       58.57       65.21      1.01 o 
   1   6  10       54.71       49.93      0.82 o 
   2   6  10      170.93      165.38      1.81 o 
   3   6  10      185.62      187.50      1.87 o 
   4   6  10        0.37        4.14      0.32 o 
   5   6  10       50.04       50.92      1.01 o 
   6   6  10        3.52        4.99      0.41 o 
   7   6  10        0.76        1.13      0.31 o 
  -6   7  10        9.65       10.95      0.47 o 
  -5   7  10        0.30        0.28      0.23 o 
  -4   7  10       83.20       82.40      1.29 o 
  -3   7  10      106.38      104.42      1.55 o 
  -2   7  10        3.16        5.62      0.57 o 
  -1   7  10        9.08        9.80      0.46 o 
   0   7  10       10.99       10.16      0.47 o 
   1   7  10       42.21       37.66      0.75 o 
   2   7  10       16.86       17.36      0.56 o 
   3   7  10       20.24       26.30      0.64 o 
   4   7  10        1.12        2.70      0.45 o 
   5   7  10        0.97        0.83      0.36 o 
   6   7  10        2.00        1.97      0.30 o 
  -6   8  10       58.48       63.16      1.85 o 
  -5   8  10      111.94      102.86      1.41 o 
  -4   8  10        3.60       20.26      1.16 o 
  -3   8  10      116.06      110.16      1.49 o 
  -2   8  10       83.24       81.88      1.37 o 
  -1   8  10       70.64       73.99      1.26 o 
   0   8  10       35.31       37.19      0.87 o 
   1   8  10       15.93       17.44      0.56 o 
   2   8  10        5.21        7.01      0.42 o 
   3   8  10       22.18       25.77      0.73 o 
   4   8  10      483.13      478.79      4.54 o 
   5   8  10        0.86        2.93      0.47 o 
   6   8  10      168.51      170.41      2.04 o 
  -6   9  10       66.40       63.21      1.26 o 
  -5   9  10       61.94       65.45      1.35 o 
  -4   9  10       11.82       13.15      0.51 o 
  -3   9  10       59.84       58.72      1.21 o 
  -2   9  10        2.25        7.43      0.48 o 
  -1   9  10        3.56        4.48      0.56 o 
   0   9  10       86.69       85.51      1.43 o 
   1   9  10        6.76        8.26      0.70 o 
   2   9  10      140.80      141.52      1.90 o 
   3   9  10        0.04        1.71      0.33 o 
   4   9  10       47.72       46.97      1.11 o 
   5   9  10      123.38      119.70      1.81 o 
   6   9  10       67.82       68.13      1.36 o 
  -5  10  10      220.18      223.36      2.55 o 
  -4  10  10        6.07        7.72      0.49 o 
  -3  10  10      205.98      196.29      2.22 o 
  -2  10  10      172.51      169.78      2.12 o 
  -1  10  10      147.63      143.99      1.86 o 
   0  10  10      332.51      338.98      3.41 o 
   1  10  10      140.63      142.08      1.70 o 
   2  10  10       47.17       48.98      1.08 o 
   3  10  10        2.65        8.34      0.59 o 
   4  10  10       45.11       40.11      1.11 o 
   5  10  10       56.25       62.62      1.46 o 
  -5  11  10        1.88        3.46      0.36 o 
  -4  11  10        2.19        4.11      0.35 o 
  -3  11  10        9.30        9.34      0.48 o 
  -2  11  10        0.03        2.96      0.38 o 
  -1  11  10        0.14        0.61      0.30 o 
   0  11  10       17.52       18.15      0.67 o 
   1  11  10       21.95       18.59      0.65 o 
   2  11  10       95.70       93.52      1.57 o 
   3  11  10       17.64       17.13      0.74 o 
   4  11  10       60.66       56.97      1.16 o 
   5  11  10       34.21       31.49      0.92 o 
  -4  12  10       33.43       32.22      0.78 o 
  -3  12  10        1.57        2.44      0.31 o 
  -2  12  10        1.88        2.16      0.27 o 
  -1  12  10       23.83       24.93      0.81 o 
   0  12  10       12.28       12.69      0.87 o 
   1  12  10        0.13        1.14      0.32 o 
   2  12  10        0.07        0.10      0.23 o 
   3  12  10        1.74        2.36      0.35 o 
   4  12  10        5.65        6.30      0.49 o 
  -3  13  10        0.01        0.50      0.26 o 
  -2  13  10        9.67       11.08      0.47 o 
  -1  13  10       13.20       13.24      0.48 o 
   0  13  10       15.42       17.35      0.63 o 
   1  13  10        9.49        9.98      0.51 o 
   2  13  10        9.90        8.25      0.54 o 
   3  13  10       16.60       15.52      0.67 o 
  -2  14  10       93.75       87.40      1.39 o 
  -1  14  10       77.24       79.49      1.20 o 
   0  14  10      214.89      211.06      2.24 o 
   1  14  10        7.10        9.94      0.53 o 
   2  14  10       18.72       21.40      0.78 o 
  -7   1  11        2.76        3.53      0.54 o 
  -6   1  11        0.78        3.03      0.57 o 
  -5   1  11       23.36       29.58      1.30 o 
  -4   1  11        0.02        3.06      0.40 o 
  -3   1  11      125.09      115.87      1.52 o 
  -2   1  11      249.16      228.65      2.73 o 
  -1   1  11      119.34      103.58      5.81 o 
   0   1  11      240.74      246.14      2.82 o 
   1   1  11       50.24       52.87      1.11 o 
   2   1  11       47.52       55.42      0.85 o 
   3   1  11       43.92       49.87      0.81 o 
   4   1  11       43.77       42.89      0.78 o 
   5   1  11       68.69       63.22      1.20 o 
   6   1  11       30.01       29.32      1.02 o 
   7   1  11       70.37       72.02      2.05 o 
  -7   2  11      167.57      164.43      3.09 o 
  -6   2  11       79.72       82.33      2.34 o 
  -5   2  11      446.35      444.99      6.98 o 
  -4   2  11      731.14      733.17      8.28 o 
  -3   2  11      157.62      151.10      1.79 o 
  -2   2  11      285.66      279.23      3.26 o 
  -1   2  11        3.05        6.93      0.44 o 
   0   2  11        3.43       10.57      0.59 o 
   1   2  11        2.02        6.77      0.46 o 
   2   2  11        4.24       23.34      1.05 o 
   3   2  11       59.57       64.38      0.88 o 
   4   2  11      104.36      121.53      1.45 o 
   5   2  11      114.55      123.32      1.78 o 
   6   2  11       41.91       40.50      1.29 o 
   7   2  11       11.89       16.10      1.08 o 
  -7   3  11       59.64       57.34      1.56 o 
  -6   3  11        5.30        7.14      0.73 o 
  -5   3  11       11.87       12.91      0.79 o 
  -4   3  11       12.89       18.86      0.80 o 
  -3   3  11      366.08      379.45      3.71 o 
  -2   3  11      573.02      573.57      6.03 o 
  -1   3  11      222.50      214.00      2.37 o 
   0   3  11      365.93      372.59      4.77 o 
   1   3  11      166.66      163.25      1.73 o 
   2   3  11      252.04      260.88      2.42 o 
   3   3  11      295.64      298.08      2.75 o 
   4   3  11      161.97      161.10      1.76 o 
   5   3  11       29.43       27.18      0.81 o 
   6   3  11        1.59        0.42      0.43 o 
   7   3  11       11.06       13.07      1.09 o 
  -6   4  11        3.39        4.21      0.65 o 
  -5   4  11        0.08        0.28      0.42 o 
  -4   4  11      104.14       93.14      1.78 o 
  -3   4  11       26.23       22.37      0.89 o 
  -2   4  11       10.37       13.52      0.50 o 
  -1   4  11        0.20        1.96      0.35 o 
   0   4  11       10.75       10.00      0.42 o 
   1   4  11        0.76        2.96      0.28 o 
   2   4  11       60.93       54.55      0.83 o 
   3   4  11        0.86        1.65      0.25 o 
   4   4  11       10.01       11.42      0.74 o 
   5   4  11       17.08       16.95      0.82 o 
   6   4  11        2.88        1.13      0.75 o 
  -6   5  11        9.34        7.86      0.76 o 
  -5   5  11       50.43       48.96      1.38 o 
  -4   5  11        0.02        1.82      0.41 o 
  -3   5  11        4.27        5.93      0.45 o 
  -2   5  11       12.43       17.01      0.60 o 
  -1   5  11       21.66       21.75      0.64 o 
   0   5  11       98.11      102.65      1.51 o 
   1   5  11       60.90       61.94      0.95 o 
   2   5  11        3.94        5.79      0.37 o 
   3   5  11        2.38        3.01      0.30 o 
   4   5  11        5.18        6.38      0.42 o 
   5   5  11        4.83        7.48      0.56 o 
   6   5  11        7.89        7.63      0.71 o 
  -6   6  11        7.34        9.47      0.83 o 
  -5   6  11      259.16      243.11      3.53 o 
  -4   6  11       91.13       78.59      1.48 o 
  -3   6  11       38.10       32.19      0.99 o 
  -2   6  11      267.03      272.35      3.70 o 
  -1   6  11       16.17       23.10      0.63 o 
   0   6  11        0.05        2.15      0.27 o 
   1   6  11        3.89        6.74      0.46 o 
   2   6  11      106.56      116.45      1.48 o 
   3   6  11        0.42        2.43      0.40 o 
   4   6  11        2.69        4.22      0.40 o 
   5   6  11       13.04       20.76      1.06 o 
   6   6  11       16.90       17.30      0.99 o 
  -6   7  11       25.78       24.85      1.20 o 
  -5   7  11       49.07       51.18      1.30 o 
  -4   7  11       37.93       41.48      1.85 o 
  -3   7  11      130.22      136.84      2.82 o 
  -2   7  11      450.31      450.34      4.83 o 
  -1   7  11      217.45      212.71      2.46 o 
   0   7  11      316.48      328.92      3.40 o 
   1   7  11      435.68      418.23      3.64 o 
   2   7  11      146.86      156.03      1.84 o 
   3   7  11      164.70      165.94      2.00 o 
   4   7  11       84.00       78.23      1.41 o 
   5   7  11       16.57       18.12      0.86 o 
   6   7  11        3.18        2.83      0.53 o 
  -5   8  11      151.30      158.51      2.70 o 
  -4   8  11       91.45       91.73      2.04 o 
  -3   8  11       48.28       47.36      1.45 o 
  -2   8  11       73.38       68.97      1.56 o 
  -1   8  11        9.09        9.22      0.51 o 
   0   8  11        2.06        2.86      0.41 o 
   1   8  11       10.87       13.23      0.53 o 
   2   8  11        0.01        2.12      0.34 o 
   3   8  11       15.54       19.28      0.69 o 
   4   8  11       19.20       20.62      0.82 o 
   5   8  11       43.95       50.21      1.47 o 
  -5   9  11        5.21        4.26      0.71 o 
  -4   9  11       28.37       27.36      1.22 o 
  -3   9  11       26.08       26.97      1.06 o 
  -2   9  11       17.15       17.23      0.76 o 
  -1   9  11        2.86        2.40      0.42 o 
   0   9  11       37.58       34.79      1.01 o 
   1   9  11        9.54       11.08      0.59 o 
   2   9  11        3.56        3.36      0.49 o 
   3   9  11       15.93       16.42      0.67 o 
   4   9  11       49.18       49.26      1.32 o 
   5   9  11       14.15       13.82      0.84 o 
  -4  10  11       46.30       45.42      1.60 o 
  -3  10  11        4.43        4.36      0.66 o 
  -2  10  11       40.84       43.70      1.19 o 
  -1  10  11       59.14       58.74      1.37 o 
   0  10  11        3.51        3.76      0.48 o 
   1  10  11        7.98       10.91      0.70 o 
   2  10  11       60.88       57.28      1.21 o 
   3  10  11       10.51        8.55      0.64 o 
   4  10  11        2.42        3.37      0.52 o 
  -4  11  11        1.89        1.61      0.38 o 
  -3  11  11       78.58       72.20      2.00 o 
  -2  11  11       58.50       55.29      1.48 o 
  -1  11  11       74.79       75.55      1.62 o 
   0  11  11      324.76      333.83      4.06 o 
   1  11  11      140.21      147.94      2.39 o 
   2  11  11       29.80       28.57      1.01 o 
   3  11  11       14.09       18.60      0.89 o 
   4  11  11        4.90        5.12      0.60 o 
  -3  12  11       42.51       42.52      1.67 o 
  -2  12  11       13.15       15.00      0.97 o 
  -1  12  11      164.90      154.10      2.68 o 
   0  12  11        0.03        3.58      0.56 o 
   1  12  11        0.26        5.11      0.62 o 
   2  12  11        5.94        7.42      0.64 o 
   3  12  11       55.05       55.77      1.46 o 
  -2  13  11        1.08        1.68      0.37 o 
  -1  13  11        7.81       10.84      0.83 o 
   0  13  11       33.88       31.27      1.22 o 
   1  13  11       73.65       73.64      1.83 o 
   2  13  11       17.04       17.20      0.90 o 
  -6   0  12       28.53       29.31      1.99 o 
  -5   0  12      352.41      357.06      8.30 o 
  -4   0  12        1.42        9.85      1.09 o 
  -3   0  12      401.70      422.24      8.45 o 
  -2   0  12      192.74      211.92      4.51 o 
   0   0  12      216.47      241.78      5.08 o 
   1   0  12      376.83      392.58      7.26 o 
   2   0  12      219.05      215.65      3.29 o 
   3   0  12      314.96      321.89      4.73 o 
   4   0  12      340.30      320.84      6.44 o 
   5   0  12      437.17      429.07      7.42 o 
   6   0  12       22.79       20.30      1.70 o 
  -6   1  12        0.14        1.64      0.56 o 
  -5   1  12       24.90       27.51      1.31 o 
  -4   1  12      248.34      255.03      4.32 o 
  -3   1  12       96.45       86.54      1.65 o 
  -2   1  12      389.68      389.32      4.68 o 
  -1   1  12      320.61      314.79      5.98 o 
   0   1  12       66.37       61.13      1.76 o 
   1   1  12       33.22       44.91      1.07 o 
   2   1  12      195.93      211.89      2.16 o 
   3   1  12       11.56       15.65      0.55 o 
   4   1  12       71.06       74.76      1.27 o 
   5   1  12       24.69       24.01      1.03 o 
   6   1  12       51.35       55.99      1.69 o 
  -6   2  12       49.08       48.60      1.52 o 
  -5   2  12       33.63       31.70      2.44 o 
  -4   2  12       79.41       83.53      1.79 o 
  -3   2  12       29.41       27.38      0.78 o 
  -2   2  12        9.20        8.20      0.58 o 
  -1   2  12       14.40       14.43      0.91 o 
   0   2  12        6.06        5.20      0.54 o 
   1   2  12        3.39        4.32      0.31 o 
   2   2  12       11.53        9.91      0.41 o 
   3   2  12        0.07        1.32      0.27 o 
   4   2  12        0.13        2.45      0.35 o 
   5   2  12       66.32       64.37      1.56 o 
   6   2  12        7.15        9.01      1.22 o 
  -6   3  12      174.16      182.43      3.30 o 
  -5   3  12        0.05        0.04      0.40 o 
  -4   3  12       36.86       36.72      1.82 o 
  -3   3  12       63.79       63.02      1.06 o 
  -2   3  12        1.54        6.93      0.44 o 
  -1   3  12      212.35      211.80      2.62 o 
   0   3  12       56.85       58.49      1.49 o 
   1   3  12       74.97       86.14      1.10 o 
   2   3  12        5.84        8.88      0.41 o 
   3   3  12        1.21        3.43      0.40 o 
   4   3  12       23.21       27.46      0.79 o 
   5   3  12        0.02        0.61      0.37 o 
   6   3  12        5.30       12.10      0.91 o 
  -6   4  12      146.06      149.37      2.92 o 
  -5   4  12        5.13        6.16      0.72 o 
  -4   4  12       30.54       39.46      1.25 o 
  -3   4  12       72.62       81.03      1.41 o 
  -2   4  12       90.01       92.00      1.60 o 
  -1   4  12       12.35       32.24      0.83 o 
   0   4  12       78.60       83.08      1.28 o 
   1   4  12      506.80      511.72      4.42 o 
   2   4  12       89.92       91.78      1.27 o 
   3   4  12      288.60      285.02      2.61 o 
   4   4  12      275.38      275.36      3.01 o 
   5   4  12       19.81       15.75      0.78 o 
   6   4  12      101.35      102.86      2.20 o 
  -6   5  12       46.77       44.99      1.52 o 
  -5   5  12        7.79        8.01      0.93 o 
  -4   5  12      231.21      238.42      3.39 o 
  -3   5  12      592.89      609.87      6.74 o 
  -2   5  12      269.99      274.86      3.17 o 
  -1   5  12      541.04      532.91      5.83 o 
   0   5  12      197.34      190.38      2.36 o 
   1   5  12       28.77       45.29      0.93 o 
   2   5  12      130.08      137.97      1.65 o 
   3   5  12       26.07       44.44      1.02 o 
   4   5  12        2.85        9.67      0.59 o 
   5   5  12        9.79       10.33      0.74 o 
   6   5  12       52.45       51.90      2.47 o 
  -5   6  12        4.29        5.33      0.65 o 
  -4   6  12        1.25        4.51      0.56 o 
  -3   6  12       13.51       15.72      0.81 o 
  -2   6  12       96.39       97.40      1.88 o 
  -1   6  12        5.41        6.81      0.58 o 
   0   6  12       56.91       54.85      1.01 o 
   1   6  12       52.54       53.66      1.01 o 
   2   6  12        2.26        5.10      0.38 o 
   3   6  12       41.37       42.57      0.98 o 
   4   6  12       96.19       96.54      1.80 o 
   5   6  12       34.57       33.80      1.21 o 
  -5   7  12       13.68       14.63      0.94 o 
  -4   7  12       76.32       77.04      1.55 o 
  -3   7  12       15.07       17.41      1.04 o 
  -2   7  12        0.09        2.27      0.53 o 
  -1   7  12      115.47      120.61      2.67 o 
   0   7  12        8.38       10.05      0.51 o 
   1   7  12      151.73      145.22      2.71 o 
   2   7  12        6.49        7.66      0.46 o 
   3   7  12       47.20       53.23      1.13 o 
   4   7  12        1.69        3.03      0.47 o 
   5   7  12       23.01       23.80      1.37 o 
  -5   8  12        2.28        4.35      0.70 o 
  -4   8  12        5.09        9.03      0.90 o 
  -3   8  12        0.16        2.64      0.50 o 
  -2   8  12       26.52       32.68      1.86 o 
  -1   8  12       15.70       21.09      0.91 o 
   0   8  12        4.46        9.93      0.60 o 
   1   8  12      213.20      201.28      2.73 o 
   2   8  12      227.93      230.15      2.52 o 
   3   8  12       61.89       56.50      1.20 o 
   4   8  12       48.90       47.25      1.29 o 
   5   8  12        0.80        1.06      0.45 o 
  -4   9  12      291.04      282.93      4.53 o 
  -3   9  12       53.06       56.40      1.67 o 
  -2   9  12       63.09       55.45      1.48 o 
  -1   9  12      543.83      548.76      5.77 o 
   0   9  12       30.84       28.58      0.96 o 
   1   9  12      294.58      302.21      3.70 o 
   2   9  12       21.98       25.19      0.82 o 
   3   9  12        7.12       10.25      0.71 o 
   4   9  12        1.76       10.34      0.72 o 
  -3  10  12       21.80       19.46      1.08 o 
  -2  10  12       12.29       14.38      1.51 o 
  -1  10  12      160.91      167.20      2.71 o 
   0  10  12        9.92       12.08      0.90 o 
   1  10  12       77.61       82.17      1.81 o 
   2  10  12      226.28      228.91      3.41 o 
   3  10  12       16.63       17.82      0.88 o 
  -3  11  12        0.78        1.44      0.56 o 
  -2  11  12        0.01        0.36      0.47 o 
  -1  11  12       10.23       12.94      0.81 o 
   0  11  12        6.98        8.37      0.71 o 
   1  11  12       27.05       29.67      1.14 o 
   2  11  12        0.06        0.20      0.38 o 
   3  11  12       14.66       14.80      0.85 o 
  -1  12  12       19.90       21.10      1.02 o 
   0  12  12        3.96        6.22      0.68 o 
   1  12  12      117.58      112.50      2.29 o 
  -5   1  13       33.00       36.17      1.48 o 
  -4   1  13        0.28        4.50      0.61 o 
  -3   1  13        0.35        1.36      0.37 o 
  -2   1  13       11.40        8.70      0.54 o 
   0   1  13        2.20        4.27      0.79 o 
   1   1  13       16.44       20.84      1.12 o 
   2   1  13       41.03       39.06      0.99 o 
   3   1  13       14.96       15.23      0.84 o 
   4   1  13       78.86       77.69      1.59 o 
   5   1  13       53.59       57.39      1.83 o 
  -5   2  13       52.18       51.13      1.76 o 
  -4   2  13       36.24       43.43      1.28 o 
  -3   2  13      347.64      344.87      4.53 o 
  -2   2  13       18.91       32.99      0.89 o 
  -1   2  13      479.09      500.97      6.44 o 
   0   2  13      507.49      549.18      7.69 o 
   1   2  13      102.73      120.23      1.69 o 
   2   2  13      301.16      306.99      3.15 o 
   3   2  13      160.48      167.24      2.01 o 
   4   2  13      132.48      134.19      2.07 o 
   5   2  13       77.45       74.49      1.87 o 
  -5   3  13        6.08        8.61      0.89 o 
  -4   3  13       23.97       26.82      1.14 o 
  -3   3  13      124.40      137.63      3.71 o 
  -2   3  13      125.48      137.64      2.20 o 
  -1   3  13       12.02       12.11      0.67 o 
   0   3  13       18.84       22.70      0.77 o 
   1   3  13        5.36        5.54      0.34 o 
   2   3  13      238.49      246.63      2.57 o 
   3   3  13       30.59       36.84      0.87 o 
   4   3  13      151.61      148.76      2.43 o 
   5   3  13      108.08      108.01      2.36 o 
  -5   4  13      130.78      136.34      3.62 o 
  -4   4  13        6.98        9.78      1.13 o 
  -3   4  13      190.37      190.96      3.02 o 
  -2   4  13        2.10        2.51      0.45 o 
  -1   4  13      143.28      127.81      2.37 o 
   0   4  13        0.71        2.61      0.38 o 
   1   4  13        6.12        8.86      0.45 o 
   2   4  13        1.82        2.82      0.32 o 
   3   4  13        6.25       11.62      0.56 o 
   4   4  13      107.12      109.01      2.05 o 
   5   4  13        0.17        3.86      0.57 o 
  -5   5  13      124.00      119.05      2.60 o 
  -4   5  13        8.46        7.61      0.68 o 
  -3   5  13        9.46       13.92      0.74 o 
  -2   5  13       28.14       28.74      1.06 o 
  -1   5  13       50.85       52.63      1.18 o 
   0   5  13      203.70      208.85      2.58 o 
   1   5  13        7.84        9.39      0.52 o 
   2   5  13       16.77       17.36      0.63 o 
   3   5  13       72.57       73.41      1.38 o 
   4   5  13        5.20        5.63      0.58 o 
   5   5  13       28.31       27.75      1.12 o 
  -4   6  13      204.63      216.65      3.59 o 
  -3   6  13       47.28       54.61      1.40 o 
  -2   6  13       50.26       55.70      1.33 o 
  -1   6  13        1.88        3.90      0.48 o 
   0   6  13      229.46      225.03      3.78 o 
   1   6  13       11.87       13.38      0.71 o 
   2   6  13      290.74      289.06      3.07 o 
   3   6  13      223.82      238.17      3.36 o 
   4   6  13        0.81        6.48      0.63 o 
  -4   7  13        4.32        7.93      0.96 o 
  -3   7  13       38.61       41.86      1.36 o 
  -2   7  13      192.75      198.26      2.98 o 
  -1   7  13       12.54       14.47      0.81 o 
   0   7  13       68.79       70.70      1.40 o 
   1   7  13       30.19       33.55      1.44 o 
   2   7  13       18.28       23.81      1.01 o 
   3   7  13       94.53       93.78      1.92 o 
   4   7  13       30.10       29.67      1.12 o 
  -4   8  13       78.83       80.92      1.78 o 
  -3   8  13       11.97       15.28      0.93 o 
  -2   8  13      129.79      128.95      3.29 o 
  -1   8  13       90.00       99.63      1.96 o 
   0   8  13      184.67      187.07      3.08 o 
   1   8  13       42.13       43.00      1.22 o 
   2   8  13       56.71       56.74      1.45 o 
   3   8  13       74.26       74.48      1.59 o 
   4   8  13        3.97        6.59      0.72 o 
  -3   9  13        6.13        8.26      0.78 o 
  -2   9  13        6.30        8.76      0.83 o 
  -1   9  13        3.45        4.59      0.56 o 
   0   9  13       34.89       34.32      1.14 o 
   1   9  13        4.41        4.27      0.56 o 
   2   9  13       13.21       17.46      0.82 o 
   3   9  13        5.81        4.73      0.55 o 
  -2  10  13        0.43        2.47      0.58 o 
  -1  10  13        9.71       11.18      0.79 o 
   0  10  13       51.15       55.30      1.81 o 
   1  10  13       15.16       16.08      0.88 o 
   2  10  13      102.56       99.16      2.08 o 
   0  11  13      100.57      109.35      2.20 o 
  -4   0  14      245.76      237.58      5.92 o 
  -3   0  14       19.37       21.37      1.35 o 
  -2   0  14      349.37      354.96      7.13 o 
   2   0  14        0.32       12.44      4.25 o 
   3   0  14       15.90       16.33      1.01 o 
   4   0  14        3.12        7.38      0.98 o 
  -4   1  14       19.77       17.93      1.13 o 
  -3   1  14       60.20       74.10      2.87 o 
  -2   1  14       39.06       35.05      1.02 o 
   1   1  14      211.77      204.94      4.79 o 
   2   1  14       24.95       26.62      0.87 o 
   3   1  14      264.74      271.41      3.82 o 
   4   1  14       10.65       12.63      0.85 o 
  -4   2  14       97.63      100.53      2.46 o 
  -3   2  14        8.86        8.26      0.78 o 
  -2   2  14       29.61       24.82      0.81 o 
  -1   2  14        0.59        2.28      0.50 o 
   0   2  14        0.02        1.70      1.04 o 
   1   2  14       37.32       40.05      1.03 o 
   2   2  14        1.79        3.67      0.43 o 
   3   2  14        0.00        0.50      0.35 o 
   4   2  14        0.11        3.16      0.55 o 
  -4   3  14       15.26       19.10      0.93 o 
  -3   3  14       24.14       25.27      0.96 o 
  -2   3  14      252.78      264.62      3.62 o 
  -1   3  14        1.96        2.24      0.42 o 
   0   3  14       15.91       13.46      0.73 o 
   1   3  14        1.30        1.46      0.26 o 
   2   3  14        0.04        7.76      0.88 o 
   3   3  14        0.19        0.62      0.33 o 
   4   3  14       88.44       93.53      1.88 o 
  -4   4  14       87.95       85.07      2.31 o 
  -3   4  14       41.38       41.73      1.24 o 
  -2   4  14       91.56       87.43      1.73 o 
  -1   4  14       22.68       22.85      0.76 o 
   0   4  14        5.53        5.06      0.41 o 
   1   4  14       99.50      100.10      1.48 o 
   2   4  14       16.10       17.38      0.71 o 
   3   4  14        3.44        5.08      0.52 o 
   4   4  14       48.72       52.13      2.43 o 
  -4   5  14        7.41       10.70      0.79 o 
  -3   5  14        1.12        6.22      0.66 o 
  -2   5  14       59.85       56.19      1.63 o 
  -1   5  14       14.54       28.78      1.06 o 
   0   5  14      123.89      127.66      2.03 o 
   1   5  14      368.05      388.50      3.96 o 
   2   5  14       46.06       49.68      1.22 o 
   3   5  14      134.05      131.23      2.26 o 
   4   5  14      122.58      124.55      2.32 o 
  -3   6  14        9.82       10.56      0.99 o 
  -2   6  14      132.03      136.61      3.04 o 
  -1   6  14        0.11        0.64      0.34 o 
   0   6  14       18.56       19.35      0.88 o 
   1   6  14        0.63        0.89      0.37 o 
   2   6  14       28.94       32.64      1.89 o 
   3   6  14       12.12       14.59      0.95 o 
  -3   7  14        6.07        7.09      0.69 o 
  -2   7  14        5.21        5.35      0.60 o 
  -1   7  14       54.97       57.50      1.91 o 
   0   7  14       11.32       11.43      0.68 o 
   1   7  14       53.61       52.22      1.32 o 
   2   7  14       17.45       19.10      0.87 o 
   3   7  14       25.11       22.77      0.98 o 
  -2   8  14       15.59       18.84      1.65 o 
  -1   8  14       15.51       14.93      0.89 o 
   0   8  14      140.51      152.51      2.49 o 
   1   8  14       36.07       35.64      1.60 o 
   2   8  14       35.10       38.92      1.41 o 
  -1   9  14        0.19        0.52      0.46 o 
   0   9  14      187.82      195.03      3.01 o 
   1   9  14        0.77        1.11      0.52 o 
  -3   1  15      144.32      154.29      2.88 o 
  -2   1  15      127.03      140.93      2.97 o 
   2   1  15        6.11       14.08      2.02 o 
   3   1  15       44.75       54.30      1.47 o 
  -3   2  15        5.18        5.11      0.81 o 
  -2   2  15        2.43        8.27      0.75 o 
   2   2  15      135.59      143.28      2.28 o 
   3   2  15       52.73       54.47      1.39 o 
  -3   3  15       46.85       47.45      1.31 o 
  -2   3  15       59.52       61.59      1.38 o 
  -1   3  15      162.90      166.66      3.25 o 
   0   3  15      188.59      197.40      3.61 o 
   1   3  15       60.96       68.19      2.15 o 
   2   3  15      142.24      147.32      2.40 o 
   3   3  15       20.61       22.67      0.95 o 
  -3   4  15        5.09        4.93      0.57 o 
  -2   4  15        3.73        5.83      0.69 o 
  -1   4  15        0.78        2.09      0.65 o 
   0   4  15       47.30       61.09      1.30 o 
   1   4  15       64.65       61.77      1.26 o 
   2   4  15       42.34       46.01      1.15 o 
  -2   5  15       14.82       18.26      0.86 o 
  -1   5  15       37.08       33.35      1.05 o 
   0   5  15        1.22        1.71      0.39 o 
   1   5  15        2.84        4.05      0.49 o 
   2   5  15        0.26        1.32      0.38 o 
  -1   6  15      141.11      160.15      2.76 o 
   0   6  15       44.66       52.60      1.37 o 
   1   6  15      183.73      201.48      2.89 o 
                                                 
